# Supplementary material for: Assessment of Anxiety and Depression Symptoms Among Medical Students and Their Association with Religiosity: A Cross-Sectional Study
Source: Diagnostics (Basel). 2026 Jan 5;16(1):172. doi: 10.3390/diagnostics16010172 (PMC12785332; doi:10.3390/diagnostics16010172)
Supplement: Supplementary file 1 [file diagnostics-16-00172-s001.zip]

Archive with 3 entries (3 files):
- Supplement File S1. Paricipant information sheet .pdf
- Supplement File S2. Questionnaire_REVISED.pdf
- Supplement File S3. Raw data (ENG).xlsx
