# Supplementary material for: Assessment of Anxiety and Depression Symptoms Among Medical Students and Their Association with Religiosity: A Cross-Sectional Study
Source: Diagnostics (Basel). 2026 Jan 5;16(1):172. doi: 10.3390/diagnostics16010172 (PMC12785332; doi:10.3390/diagnostics16010172)
Supplement: Supplementary file 1 [file diagnostics-16-00172-s001.zip › Supplement File S3. Raw data (ENG).xlsx]

## Sheet: CROATIAN
Pročitao/la sam Obavijest za ispitanika za znanstveno istraživanje pod nazivom „Simptomi anksioznosti i depresije među studentima medicine i njihova povezanost s religioznošću: presječno istraživanje " Razumijem da je istraživanje anonimno, a moje sudjelovanje dragovoljno i da se iz sudjelovanja u istraživanju mogu povući u bilo koje vrijeme, bez navođenja razloga i bez ikakvih posljedica. Želim …	Spol	Vaša dob (godina) ?	Vaša tjelesna masa (izraženo u kilogramima) ?	Vaša visina (izraženo u centimetrima) ?	Godina studija	Prosjek prošle akademske godine (Ako ste prva godina fakulteta, navedite prosjek četvrte godine iz srednje škole; na dvije decimale)	Živim	Živim	Po pitanju partnera trenutno sam	Smatram da je moje trenutno financijsko/materijalno stanje	Tvoji roditelji	Obrazovanje majke	Obrazovanje oca	Pušenje	Konzumirate li alkohol	Konzumirate li psihoaktivne tvari	Obzirom na tvoje trenutno metalno zdravlje, smatraš li da bi ti koristili stručni savjeti i pomoć od psihologa/psihijatra?	Jesi li potražio pomoć od psihologa ili psihijatra?	Tijekom posljednja 2 tjedna, koliko su se često navedene tvrdnje odnosila na Vas? [Osjećaj nervoze, tjeskobe ili osjećaj da ste na rubu živaca]	Tijekom posljednja 2 tjedna, koliko su se često navedene tvrdnje odnosila na Vas? [Niste se mogli prestati brinuti ili kontrolirati zabrinutost]	Tijekom posljednja 2 tjedna, koliko su se često navedene tvrdnje odnosila na Vas? [Previše ste brinuli o različitim stvarima]	Tijekom posljednja 2 tjedna, koliko su se često navedene tvrdnje odnosila na Vas? [Poteškoće s opuštanjem]	Tijekom posljednja 2 tjedna, koliko su se često navedene tvrdnje odnosila na Vas? [Bili ste toliko nemirni da niste mogli stajati na mjestu]	Tijekom posljednja 2 tjedna, koliko su se često navedene tvrdnje odnosila na Vas? [Lako ste se naljutili ili bili razdražljivi]	Tijekom posljednja 2 tjedna, koliko su se često navedene tvrdnje odnosila na Vas? [Bilo Vas je strah da bi se nešto strašno moglo dogoditi]	Tijekom posljednja 2 tjedna, koliko su se često navedene tvrdnje odnosila na Vas? [Smanjen interes ili zadovoljstvo u obavljanju uobičajenih stvari.]	Tijekom posljednja 2 tjedna, koliko su se često navedene tvrdnje odnosila na Vas? [Imali ste osjećaj potištenosti, depresije ili beznađa?]	Tijekom posljednja 2 tjedna, koliko su se često navedene tvrdnje odnosila na Vas? [Teško ste zaspali; ili ste loše spavali; ili ste pak previše spavali.]	Tijekom posljednja 2 tjedna, koliko su se često navedene tvrdnje odnosila na Vas? [Osjećaj umora ili nedostatka energije.]	Tijekom posljednja 2 tjedna, koliko su se često navedene tvrdnje odnosila na Vas? [Bili ste oslabljenog apetita ili se prejedali.]	Tijekom posljednja 2 tjedna, koliko su se često navedene tvrdnje odnosila na Vas? [Loš osjećaj u svezi sebe samog- ili da niste uspjeli u životu; ili da ste iznevjerili sebe ili svoju obitelj.]	Tijekom posljednja 2 tjedna, koliko su se često navedene tvrdnje odnosila na Vas? [Poteškoće s koncentracijom, npr. prilikom čitanja novina ili gledanja televeizije]	Tijekom posljednja 2 tjedna, koliko su se često navedene tvrdnje odnosila na Vas? [Kretali ste se ili razgovarali usporeno tako da su to mogli i drugi primijetiti? ili naprotiv-bili usplahireni ili nemirni, tako da ste se morali kretati više nego uobičajeno?]	Tijekom posljednja 2 tjedna, koliko su se često navedene tvrdnje odnosila na Vas? [Razmišljali ste kako bi bilo bolje da ste mrtvi ili da se ozlijedite na neki način?]	Koliko često idete na misu ili druge religiozne susrete?	Koliko često provodite vrijeme u religioznim aktivnostima poput molitve, meditacije ili čitanja Biblije?	U svojem životu doživljavam prisutnost nadnaravnog (npr. Boga).	Moja religiozna uvjerenja su ono što je uistinu u pozadini cijelog mog pristupa životu.	Trudim se živjeti svoju vjeru u svim drugim djelatnostima u svom životu.
Da	Žensko	21	50	172	2.	3.3	u gradu	sa obitelji	slobodan/a	prosječno	ne žive zajedno	fakultet ili više obrazovanje	srednja škola	nepušač	Nikada	Ne	Da	Da	Nekoliko dana	Uopće ne	Uopće ne	Nekoliko dana	Uopće ne	Nekoliko dana	Uopće ne	Uopće ne	Nekoliko dana	Uopće ne	Nekoliko dana	Uopće ne	Više od polovine navedenih dana	Više od polovine navedenih dana	Uopće ne	Uopće ne	Nikada	Rijetko ili nikada	U potpunosti se ne odnosi na mene	U potpunosti se ne odnosi na mene	U potpunosti se ne odnosi na mene
Da	Žensko	20	55	163	2.	3.63	u gradu	sa obitelji	u vezi	prosječno	ne žive zajedno	srednja škola	srednja škola	bivši pušač	Ponekad	Ne	Da	Ne	Nekoliko dana	Uopće ne	Nekoliko dana	Nekoliko dana	Uopće ne	Više od polovine navedenih dana	Nekoliko dana	Nekoliko dana	Uopće ne	Nekoliko dana	Nekoliko dana	Uopće ne	Uopće ne	Uopće ne	Uopće ne	Uopće ne	Jednom godišnje ili rjeđe	Rijetko ili nikada	Nisam siguran/a	Nisam siguran/a	Nisam siguran/a
Da	Žensko	20	73	161	2.	3.64	u gradu	sa cimerom	u vezi	prosječno	ne žive zajedno	srednja škola	srednja škola	nepušač	Ponekad	Ne	Ne	Ne	Nekoliko dana	Nekoliko dana	Nekoliko dana	Uopće ne	Uopće ne	Nekoliko dana	Nekoliko dana	Uopće ne	Uopće ne	Nekoliko dana	Nekoliko dana	Uopće ne	Uopće ne	Uopće ne	Uopće ne	Uopće ne	Jednom godišnje ili rjeđe	Rijetko ili nikada	Uglavnom se odnosi na mene	Nisam siguran/a	Nisam siguran/a
Da	Žensko	20	63	164	2.	4.07	u gradu	sa cimerom	u vezi	prosječno	žive zajedno	srednja škola	fakultet ili više obrazovanje	nepušač	Ponekad	Ne	Ne	Ne	Nekoliko dana	Nekoliko dana	Nekoliko dana	Više od polovine navedenih dana	Uopće ne	Nekoliko dana	Uopće ne	Nekoliko dana	Uopće ne	Više od polovine navedenih dana	Više od polovine navedenih dana	Nekoliko dana	Uopće ne	Uopće ne	Uopće ne	Uopće ne	Nekoliko puta godišnje	Svaki dan	U potpunosti se ne odnosi na mene	Nisam siguran/a	Nisam siguran/a
Da	Žensko	20	65	170	2.	4	u gradu	sa obitelji	slobodan/a	prosječno	ne žive zajedno	srednja škola	srednja škola	trenutni pušač	Ponekad	Ne	Ne	Ne	Uopće ne	Uopće ne	Uopće ne	Nekoliko dana	Uopće ne	Nekoliko dana	Uopće ne	Nekoliko dana	Uopće ne	Skoro svaki dan	Nekoliko dana	Nekoliko dana	Uopće ne	Uopće ne	Uopće ne	Uopće ne	Nekoliko puta godišnje	Nekoliko puta mjesečno	Uglavnom se odnosi na mene	Nisam siguran/a	Uglavnom se odnosi na mene
Da	Žensko	19	70	178	2.	4.24	u gradu	sam	u vezi	prosječno	žive zajedno	fakultet ili više obrazovanje	fakultet ili više obrazovanje	nepušač	Ponekad	Ne	Ne	Ne	Nekoliko dana	Uopće ne	Uopće ne	Uopće ne	Uopće ne	Nekoliko dana	Uopće ne	Uopće ne	Uopće ne	Nekoliko dana	Uopće ne	Uopće ne	Uopće ne	Uopće ne	Uopće ne	Uopće ne	Nikada	Rijetko ili nikada	U potpunosti se ne odnosi na mene	U potpunosti se ne odnosi na mene	U potpunosti se ne odnosi na mene
Da	Žensko	21	70	163	2.	3.3	na selu	sa obitelji	slobodan/a	iznad prosjeka	žive zajedno	fakultet ili više obrazovanje	srednja škola	nepušač	Nikada	Ne	Da	Da	Nekoliko dana	Nekoliko dana	Nekoliko dana	Nekoliko dana	Nekoliko dana	Nekoliko dana	Nekoliko dana	Više od polovine navedenih dana	Nekoliko dana	Nekoliko dana	Nekoliko dana	Nekoliko dana	Skoro svaki dan	Nekoliko dana	Nekoliko dana	Nekoliko dana	Jednom tjedno	Jednom tjedno	Nisam siguran/a	U potpunosti se ne odnosi na mene	Nisam siguran/a
Da	Žensko	20	52	157	2.	4.37	u gradu	sam	u vezi	iznad prosjeka	ne žive zajedno	fakultet ili više obrazovanje	fakultet ili više obrazovanje	trenutni pušač	Ponekad	Ne	Ne	Ne	Nekoliko dana	Nekoliko dana	Uopće ne	Uopće ne	Nekoliko dana	Uopće ne	Uopće ne	Uopće ne	Uopće ne	Uopće ne	Nekoliko dana	Uopće ne	Uopće ne	Uopće ne	Uopće ne	Uopće ne	Nekoliko puta godišnje	Rijetko ili nikada	U potpunosti se ne odnosi na mene	U potpunosti se ne odnosi na mene	U potpunosti se ne odnosi na mene
Da	Žensko	19	65	173	2.	3.5	na selu	sa cimerom	u vezi	iznad prosjeka	ne žive zajedno	srednja škola	srednja škola	nepušač	Ponekad	Ne	Da	Ne	Nekoliko dana	Nekoliko dana	Nekoliko dana	Nekoliko dana	Uopće ne	Nekoliko dana	Više od polovine navedenih dana	Nekoliko dana	Nekoliko dana	Više od polovine navedenih dana	Više od polovine navedenih dana	Više od polovine navedenih dana	Nekoliko dana	Nekoliko dana	Nekoliko dana	Uopće ne	Nekoliko puta mjesečno	Nekoliko puta mjesečno	Nisam siguran/a	Nisam siguran/a	Uglavnom se odnosi na mene
Da	Žensko	19	53	163	2.	4.4	u gradu	sa obitelji	u vezi	prosječno	žive zajedno	fakultet ili više obrazovanje	srednja škola	nepušač	Ponekad	Ne	Ne	Ne	Uopće ne	Uopće ne	Nekoliko dana	Nekoliko dana	Uopće ne	Nekoliko dana	Uopće ne	Nekoliko dana	Uopće ne	Uopće ne	Nekoliko dana	Uopće ne	Nekoliko dana	Uopće ne	Uopće ne	Uopće ne	Nikada	Rijetko ili nikada	Nisam siguran/a	Uglavnom se ne odnosi na mene	Uglavnom se ne odnosi na mene
Da	Žensko	19	58	162	2.	4	na selu	sa obitelji	slobodan/a	prosječno	žive zajedno	srednja škola	srednja škola	nepušač	Nikada	Ne	Da	Ne	Nekoliko dana	Nekoliko dana	Nekoliko dana	Nekoliko dana	Uopće ne	Više od polovine navedenih dana	Više od polovine navedenih dana	Nekoliko dana	Nekoliko dana	Uopće ne	Nekoliko dana	Uopće ne	Uopće ne	Nekoliko dana	Uopće ne	Uopće ne	Jednom tjedno	Rijetko ili nikada	Uglavnom se odnosi na mene	Uglavnom se ne odnosi na mene	Uglavnom se ne odnosi na mene
Da	Žensko	20	52	170	2.	3.5	u gradu	sa obitelji	slobodan/a	iznad prosjeka	ne žive zajedno	fakultet ili više obrazovanje	srednja škola	nepušač	Ponekad	Ne	Ne	Ne	Nekoliko dana	Nekoliko dana	Nekoliko dana	Više od polovine navedenih dana	Uopće ne	Nekoliko dana	Uopće ne	Nekoliko dana	Uopće ne	Uopće ne	Više od polovine navedenih dana	Uopće ne	Uopće ne	Nekoliko dana	Uopće ne	Uopće ne	Jednom godišnje ili rjeđe	Rijetko ili nikada	Uglavnom se ne odnosi na mene	U potpunosti se ne odnosi na mene	U potpunosti se ne odnosi na mene
Da	Žensko	19	42	154	2.	3.44	u gradu	sa cimerom	u vezi	prosječno	žive zajedno	srednja škola	fakultet ili više obrazovanje	trenutni pušač	Ponekad	Ponekad	Ne	Da	Skoro svaki dan	Skoro svaki dan	Više od polovine navedenih dana	Skoro svaki dan	Više od polovine navedenih dana	Skoro svaki dan	Skoro svaki dan	Nekoliko dana	Nekoliko dana	Više od polovine navedenih dana	Skoro svaki dan	Skoro svaki dan	Više od polovine navedenih dana	Više od polovine navedenih dana	Nekoliko dana	Nekoliko dana	Jednom tjedno	Jednom tjedno	Definitivno se odnosi na mene	Uglavnom se odnosi na mene	Uglavnom se odnosi na mene
Da	Žensko	19	59	168.5	2.	3.85	u gradu	sam	u vezi	iznad prosjeka	žive zajedno	fakultet ili više obrazovanje	srednja škola	nepušač	Nikada	Ne	Ne	Ne	Uopće ne	Uopće ne	Uopće ne	Uopće ne	Uopće ne	Uopće ne	Nekoliko dana	Uopće ne	Uopće ne	Uopće ne	Uopće ne	Uopće ne	Uopće ne	Uopće ne	Uopće ne	Uopće ne	Nekoliko puta godišnje	Svaki dan	Definitivno se odnosi na mene	Definitivno se odnosi na mene	Definitivno se odnosi na mene
Da	Žensko	20	57	165	2.	4.07	u gradu	sam	slobodan/a	iznad prosjeka	žive zajedno	fakultet ili više obrazovanje	srednja škola	nepušač	Ponekad	Ne	Da	Da	Skoro svaki dan	Više od polovine navedenih dana	Više od polovine navedenih dana	Nekoliko dana	Nekoliko dana	Nekoliko dana	Skoro svaki dan	Nekoliko dana	Nekoliko dana	Nekoliko dana	Više od polovine navedenih dana	Više od polovine navedenih dana	Više od polovine navedenih dana	Više od polovine navedenih dana	Uopće ne	Nekoliko dana	Jednom tjedno	Svaki dan	Definitivno se odnosi na mene	Definitivno se odnosi na mene	Definitivno se odnosi na mene
Da	Žensko	21	70	172	2.	3.6	na selu	sam	slobodan/a	prosječno	žive zajedno	srednja škola	srednja škola	nepušač	Ponekad	Ne	Da	Ne	Uopće ne	Uopće ne	Nekoliko dana	Uopće ne	Uopće ne	Nekoliko dana	Skoro svaki dan	Uopće ne	Uopće ne	Uopće ne	Nekoliko dana	Uopće ne	Uopće ne	Uopće ne	Uopće ne	Uopće ne	Nekoliko puta godišnje	Dva ili više puta tjedno	Uglavnom se odnosi na mene	Uglavnom se ne odnosi na mene	Uglavnom se ne odnosi na mene
Da	Žensko	19	60	161	2.	3.6	u gradu	sa cimerom	u vezi	ispod prosjeka	ne žive zajedno	srednja škola	srednja škola	nepušač	Ponekad	Ne	Da	Ne	Više od polovine navedenih dana	Nekoliko dana	Nekoliko dana	Nekoliko dana	Nekoliko dana	Nekoliko dana	Uopće ne	Nekoliko dana	Uopće ne	Nekoliko dana	Više od polovine navedenih dana	Više od polovine navedenih dana	Nekoliko dana	Više od polovine navedenih dana	Nekoliko dana	Uopće ne	Nekoliko puta mjesečno	Svaki dan	Nisam siguran/a	Nisam siguran/a	Uglavnom se ne odnosi na mene
Da	Žensko	19	68	175	2.	4.07	u gradu	sa cimerom	slobodan/a	prosječno	žive zajedno	fakultet ili više obrazovanje	fakultet ili više obrazovanje	nepušač	Ponekad	Ne	Ne	Ne	Nekoliko dana	Uopće ne	Uopće ne	Uopće ne	Uopće ne	Nekoliko dana	Uopće ne	Uopće ne	Uopće ne	Više od polovine navedenih dana	Nekoliko dana	Uopće ne	Uopće ne	Uopće ne	Uopće ne	Uopće ne	Jednom tjedno	Češće od jednom dnevno	Definitivno se odnosi na mene	Definitivno se odnosi na mene	Definitivno se odnosi na mene
Da	Muško	19	85	183	2.	3.85	u gradu	sa obitelji	slobodan/a	izrazito iznad prosjeka	žive zajedno	fakultet ili više obrazovanje	srednja škola	nepušač	Ponekad	Ne	Ne	Ne	Uopće ne	Uopće ne	Nekoliko dana	Uopće ne	Uopće ne	Uopće ne	Uopće ne	Uopće ne	Uopće ne	Nekoliko dana	Uopće ne	Uopće ne	Uopće ne	Uopće ne	Uopće ne	Uopće ne	Nekoliko puta godišnje	Nekoliko puta mjesečno	Nisam siguran/a	Nisam siguran/a	Nisam siguran/a
Da	Žensko	19	63	178	2.	4.077	na selu	sa cimerom	u vezi	prosječno	ne žive zajedno	fakultet ili više obrazovanje	srednja škola	nepušač	Ponekad	Ne	Ne	Ne	Nekoliko dana	Nekoliko dana	Nekoliko dana	Uopće ne	Uopće ne	Uopće ne	Nekoliko dana	Uopće ne	Nekoliko dana	Uopće ne	Nekoliko dana	Nekoliko dana	Uopće ne	Uopće ne	Uopće ne	Uopće ne	Jednom tjedno	Svaki dan	Uglavnom se odnosi na mene	Definitivno se odnosi na mene	Nisam siguran/a
Da	Žensko	20	50	162	2.	3.5	u gradu	sa cimerom	slobodan/a	iznad prosjeka	žive zajedno	srednja škola	fakultet ili više obrazovanje	nepušač	Ponekad	Ne	Ne	Ne	Više od polovine navedenih dana	Nekoliko dana	Više od polovine navedenih dana	Više od polovine navedenih dana	Nekoliko dana	Nekoliko dana	Uopće ne	Nekoliko dana	Nekoliko dana	Nekoliko dana	Nekoliko dana	Nekoliko dana	Nekoliko dana	Nekoliko dana	Uopće ne	Uopće ne	Nekoliko puta godišnje	Svaki dan	Definitivno se odnosi na mene	Uglavnom se odnosi na mene	Definitivno se odnosi na mene
Da	Žensko	20	57	174	2.	3.5	u gradu	sa cimerom	slobodan/a	izrazito iznad prosjeka	žive zajedno	fakultet ili više obrazovanje	srednja škola	nepušač	Ponekad	Ne	Ne	Ne	Uopće ne	Uopće ne	Nekoliko dana	Nekoliko dana	Uopće ne	Uopće ne	Uopće ne	Nekoliko dana	Uopće ne	Nekoliko dana	Više od polovine navedenih dana	Uopće ne	Uopće ne	Nekoliko dana	Uopće ne	Uopće ne	Nekoliko puta mjesečno	Rijetko ili nikada	Definitivno se odnosi na mene	Uglavnom se odnosi na mene	Definitivno se odnosi na mene
Da	Žensko	22	65	182	4.	3.66	na selu	sa obitelji	slobodan/a	iznad prosjeka	žive zajedno	srednja škola	srednja škola	nepušač	Nikada	Ne	Ne	Ne	Nekoliko dana	Nekoliko dana	Nekoliko dana	Nekoliko dana	Uopće ne	Uopće ne	Uopće ne	Uopće ne	Uopće ne	Uopće ne	Nekoliko dana	Uopće ne	Uopće ne	Nekoliko dana	Nekoliko dana	Uopće ne	Jednom tjedno	Svaki dan	Uglavnom se odnosi na mene	Uglavnom se odnosi na mene	Uglavnom se odnosi na mene
Da	Muško	22	123	187	4.	3.98	u gradu	sa obitelji	slobodan/a	ispod prosjeka	žive zajedno	srednja škola	srednja škola	nepušač	1x tjedno	Ne	Da	Ne	Nekoliko dana	Uopće ne	Nekoliko dana	Uopće ne	Uopće ne	Nekoliko dana	Uopće ne	Nekoliko dana	Uopće ne	Uopće ne	Nekoliko dana	Uopće ne	Uopće ne	Uopće ne	Uopće ne	Uopće ne	Nikada	Rijetko ili nikada	Nisam siguran/a	U potpunosti se ne odnosi na mene	Uglavnom se ne odnosi na mene
Da	Muško	22	98	200	4.	4.2	u gradu	sa obitelji	u vezi	prosječno	žive zajedno	fakultet ili više obrazovanje	fakultet ili više obrazovanje	nepušač	Ponekad	Ne	Ne	Ne	Nekoliko dana	Nekoliko dana	Nekoliko dana	Nekoliko dana	Uopće ne	Uopće ne	Nekoliko dana	Uopće ne	Uopće ne	Uopće ne	Nekoliko dana	Uopće ne	Uopće ne	Nekoliko dana	Uopće ne	Uopće ne	Nekoliko puta godišnje	Rijetko ili nikada	Nisam siguran/a	U potpunosti se ne odnosi na mene	Uglavnom se odnosi na mene
Da	Žensko	22	54	169	4.	4	u gradu	sam	u vezi	iznad prosjeka	žive zajedno	fakultet ili više obrazovanje	fakultet ili više obrazovanje	nepušač	Ponekad	Ne	Ne	Ne	Uopće ne	Uopće ne	Uopće ne	Uopće ne	Uopće ne	Nekoliko dana	Uopće ne	Nekoliko dana	Uopće ne	Uopće ne	Nekoliko dana	Uopće ne	Uopće ne	Nekoliko dana	Uopće ne	Uopće ne	Nekoliko puta godišnje	Rijetko ili nikada	Uglavnom se odnosi na mene	Uglavnom se ne odnosi na mene	Nisam siguran/a
Da	Žensko	23	95	167	4.	4	na selu	sa cimerom	u vezi	prosječno	žive zajedno	srednja škola	srednja škola	nepušač	Nikada	Ne	Da	Ne	Skoro svaki dan	Nekoliko dana	Nekoliko dana	Skoro svaki dan	Uopće ne	Uopće ne	Uopće ne	Više od polovine navedenih dana	Nekoliko dana	Nekoliko dana	Skoro svaki dan	Skoro svaki dan	Uopće ne	Uopće ne	Uopće ne	Uopće ne	Jednom tjedno	Jednom tjedno	Definitivno se odnosi na mene	Uglavnom se odnosi na mene	Uglavnom se odnosi na mene
Da	Muško	22	60	182	4.	3.7	u gradu	sa cimerom	slobodan/a	izrazito iznad prosjeka	žive zajedno	srednja škola	fakultet ili više obrazovanje	nepušač	Ponekad	Ne	Ne	Ne	Više od polovine navedenih dana	Nekoliko dana	Nekoliko dana	Više od polovine navedenih dana	Skoro svaki dan	Skoro svaki dan	Više od polovine navedenih dana	Skoro svaki dan	Skoro svaki dan	Nekoliko dana	Više od polovine navedenih dana	Nekoliko dana	Skoro svaki dan	Skoro svaki dan	Više od polovine navedenih dana	Uopće ne	Nikada	Svaki dan	Definitivno se odnosi na mene	Definitivno se odnosi na mene	Definitivno se odnosi na mene
Da	Žensko	22	67	166	4.	4.2	na selu	sa cimerom	slobodan/a	iznad prosjeka	ne žive zajedno	srednja škola	srednja škola	nepušač	Ponekad	Ne	Ne	Ne	Nekoliko dana	Nekoliko dana	Nekoliko dana	Nekoliko dana	Uopće ne	Nekoliko dana	Nekoliko dana	Više od polovine navedenih dana	Nekoliko dana	Uopće ne	Nekoliko dana	Nekoliko dana	Nekoliko dana	Uopće ne	Uopće ne	Uopće ne	Češće od jednom tjedno	Dva ili više puta tjedno	Definitivno se odnosi na mene	Uglavnom se odnosi na mene	Uglavnom se odnosi na mene
Da	Muško	22	88	183	4.	3.86	na selu	sa obitelji	u vezi	prosječno	žive zajedno	srednja škola	srednja škola	trenutni pušač	Ponekad	Ne	Ne	Ne	Uopće ne	Uopće ne	Uopće ne	Nekoliko dana	Uopće ne	Nekoliko dana	Nekoliko dana	Uopće ne	Uopće ne	Nekoliko dana	Nekoliko dana	Uopće ne	Uopće ne	Uopće ne	Uopće ne	Uopće ne	Jednom godišnje ili rjeđe	Jednom tjedno	Uglavnom se odnosi na mene	Nisam siguran/a	Uglavnom se odnosi na mene
Da	Muško	21	103	185	4.	4.67	u gradu	sa obitelji	slobodan/a	iznad prosjeka	ne žive zajedno	srednja škola	srednja škola	nepušač	Ponekad	Ne	Da	Da	Skoro svaki dan	Više od polovine navedenih dana	Više od polovine navedenih dana	Više od polovine navedenih dana	Nekoliko dana	Skoro svaki dan	Više od polovine navedenih dana	Skoro svaki dan	Skoro svaki dan	Više od polovine navedenih dana	Skoro svaki dan	Nekoliko dana	Skoro svaki dan	Nekoliko dana	Nekoliko dana	Više od polovine navedenih dana	Nekoliko puta godišnje	Svaki dan	Uglavnom se odnosi na mene	Nisam siguran/a	Uglavnom se odnosi na mene
Da	Žensko	21	56	174	4.	4.16	u gradu	sa cimerom	u vezi	iznad prosjeka	žive zajedno	fakultet ili više obrazovanje	fakultet ili više obrazovanje	nepušač	Nikada	Ne	Da	Ne	Skoro svaki dan	Skoro svaki dan	Skoro svaki dan	Skoro svaki dan	Skoro svaki dan	Nekoliko dana	Skoro svaki dan	Skoro svaki dan	Skoro svaki dan	Skoro svaki dan	Skoro svaki dan	Skoro svaki dan	Skoro svaki dan	Skoro svaki dan	Skoro svaki dan	Skoro svaki dan	Nekoliko puta godišnje	Rijetko ili nikada	Definitivno se odnosi na mene	Nisam siguran/a	Nisam siguran/a
Da	Žensko	22	72	180	4.	4.85	u gradu	sa obitelji	slobodan/a	prosječno	žive zajedno	fakultet ili više obrazovanje	fakultet ili više obrazovanje	nepušač	Ponekad	Ne	Ne	Ne	Nekoliko dana	Nekoliko dana	Nekoliko dana	Nekoliko dana	Uopće ne	Više od polovine navedenih dana	Uopće ne	Nekoliko dana	Više od polovine navedenih dana	Više od polovine navedenih dana	Više od polovine navedenih dana	Uopće ne	Više od polovine navedenih dana	Uopće ne	Uopće ne	Uopće ne	Jednom godišnje ili rjeđe	Rijetko ili nikada	Uglavnom se ne odnosi na mene	U potpunosti se ne odnosi na mene	Uglavnom se ne odnosi na mene
Da	Žensko	23	60	171	5.	4.43	u gradu	sa cimerom	u vezi	prosječno	žive zajedno	fakultet ili više obrazovanje	srednja škola	nepušač	Nikada	Ne	Da	Ne	Uopće ne	Nekoliko dana	Uopće ne	Uopće ne	Uopće ne	Nekoliko dana	Uopće ne	Uopće ne	Nekoliko dana	Nekoliko dana	Nekoliko dana	Nekoliko dana	Uopće ne	Uopće ne	Uopće ne	Uopće ne	Češće od jednom tjedno	Svaki dan	Uglavnom se odnosi na mene	Definitivno se odnosi na mene	Uglavnom se odnosi na mene
Da	Žensko	22	65	173	4.	3.9	u gradu	sa cimerom	slobodan/a	prosječno	žive zajedno	fakultet ili više obrazovanje	fakultet ili više obrazovanje	nepušač	Ponekad	Ne	Ne	Ne	Uopće ne	Nekoliko dana	Nekoliko dana	Nekoliko dana	Uopće ne	Nekoliko dana	Uopće ne	Više od polovine navedenih dana	Nekoliko dana	Uopće ne	Više od polovine navedenih dana	Nekoliko dana	Nekoliko dana	Nekoliko dana	Nekoliko dana	Uopće ne	Nikada	Rijetko ili nikada	U potpunosti se ne odnosi na mene	U potpunosti se ne odnosi na mene	U potpunosti se ne odnosi na mene
Da	Žensko	22	70	173	4.	4.56	na selu	sa cimerom	u vezi	prosječno	žive zajedno	srednja škola	srednja škola	trenutni pušač	Ponekad	Ne	Da	Ne	Nekoliko dana	Nekoliko dana	Više od polovine navedenih dana	Uopće ne	Nekoliko dana	Više od polovine navedenih dana	Uopće ne	Nekoliko dana	Nekoliko dana	Nekoliko dana	Više od polovine navedenih dana	Uopće ne	Uopće ne	Nekoliko dana	Uopće ne	Uopće ne	Nekoliko puta mjesečno	Svaki dan	Definitivno se odnosi na mene	Definitivno se odnosi na mene	Uglavnom se odnosi na mene
Da	Žensko	25	80	175	4.	3.5	u gradu	sa obitelji	u vezi	prosječno	žive zajedno	srednja škola	fakultet ili više obrazovanje	bivši pušač	1x tjedno	Ne	Da	Ne	Više od polovine navedenih dana	Nekoliko dana	Skoro svaki dan	Nekoliko dana	Uopće ne	Skoro svaki dan	Više od polovine navedenih dana	Nekoliko dana	Skoro svaki dan	Više od polovine navedenih dana	Skoro svaki dan	Više od polovine navedenih dana	Skoro svaki dan	Skoro svaki dan	Nekoliko dana	Nekoliko dana	Jednom tjedno	Dva ili više puta tjedno	Definitivno se odnosi na mene	Uglavnom se odnosi na mene	Uglavnom se odnosi na mene
Da	Žensko	22	55	165	4.	4.6	u gradu	sa obitelji	slobodan/a	prosječno	ne žive zajedno	fakultet ili više obrazovanje	fakultet ili više obrazovanje	nepušač	Ponekad	Ne	Da	Da	Uopće ne	Nekoliko dana	Skoro svaki dan	Nekoliko dana	Nekoliko dana	Nekoliko dana	Nekoliko dana	Nekoliko dana	Nekoliko dana	Nekoliko dana	Nekoliko dana	Uopće ne	Nekoliko dana	Nekoliko dana	Uopće ne	Uopće ne	Nikada	Rijetko ili nikada	Uglavnom se ne odnosi na mene	Uglavnom se ne odnosi na mene	U potpunosti se ne odnosi na mene
Da	Žensko	21	55	172	4.	4.56	u gradu	sa obitelji	u vezi	prosječno	žive zajedno	fakultet ili više obrazovanje	fakultet ili više obrazovanje	nepušač	Ponekad	Ne	Da	Ne	Nekoliko dana	Uopće ne	Nekoliko dana	Uopće ne	Uopće ne	Više od polovine navedenih dana	Uopće ne	Nekoliko dana	Nekoliko dana	Nekoliko dana	Nekoliko dana	Uopće ne	Uopće ne	Uopće ne	Uopće ne	Uopće ne	Jednom godišnje ili rjeđe	Rijetko ili nikada	U potpunosti se ne odnosi na mene	U potpunosti se ne odnosi na mene	U potpunosti se ne odnosi na mene
Da	Žensko	22	73	175	4.	4.5	u gradu	sa obitelji	slobodan/a	iznad prosjeka	žive zajedno	srednja škola	srednja škola	nepušač	Ponekad	Ne	Da	Ne	Nekoliko dana	Nekoliko dana	Nekoliko dana	Nekoliko dana	Uopće ne	Nekoliko dana	Uopće ne	Nekoliko dana	Uopće ne	Više od polovine navedenih dana	Više od polovine navedenih dana	Više od polovine navedenih dana	Nekoliko dana	Više od polovine navedenih dana	Nekoliko dana	Uopće ne	Nikada	Svaki dan	Definitivno se odnosi na mene	Uglavnom se odnosi na mene	Uglavnom se odnosi na mene
Da	Muško	22	50	169	4.	3.55	u gradu	sa cimerom	u vezi	iznad prosjeka	žive zajedno	fakultet ili više obrazovanje	fakultet ili više obrazovanje	nepušač	Ponekad	Ne	Ne	Ne	Više od polovine navedenih dana	Više od polovine navedenih dana	Više od polovine navedenih dana	Više od polovine navedenih dana	Uopće ne	Nekoliko dana	Nekoliko dana	Nekoliko dana	Više od polovine navedenih dana	Nekoliko dana	Nekoliko dana	Više od polovine navedenih dana	Nekoliko dana	Nekoliko dana	Uopće ne	Uopće ne	Češće od jednom tjedno	Češće od jednom dnevno	Definitivno se odnosi na mene	Definitivno se odnosi na mene	Definitivno se odnosi na mene
Da	Žensko	20	86	170	3.	4.2	u gradu	sa obitelji	u vezi	iznad prosjeka	žive zajedno	srednja škola	srednja škola	nepušač	Ponekad	Ne	Ne	Ne	Nekoliko dana	Nekoliko dana	Više od polovine navedenih dana	Nekoliko dana	Uopće ne	Više od polovine navedenih dana	Nekoliko dana	Nekoliko dana	Nekoliko dana	Uopće ne	Više od polovine navedenih dana	Više od polovine navedenih dana	Više od polovine navedenih dana	Uopće ne	Uopće ne	Uopće ne	Jednom tjedno	Rijetko ili nikada	Definitivno se odnosi na mene	Definitivno se odnosi na mene	Uglavnom se odnosi na mene
Da	Žensko	20	60	175	3.	4	na selu	sa cimerom	slobodan/a	prosječno	žive zajedno	srednja škola	srednja škola	nepušač	Ponekad	Ne	Ne	Ne	Nekoliko dana	Nekoliko dana	Nekoliko dana	Nekoliko dana	Nekoliko dana	Uopće ne	Uopće ne	Uopće ne	Uopće ne	Više od polovine navedenih dana	Nekoliko dana	Uopće ne	Uopće ne	Uopće ne	Uopće ne	Uopće ne	Jednom tjedno	Dva ili više puta tjedno	Definitivno se odnosi na mene	Uglavnom se odnosi na mene	Uglavnom se odnosi na mene
Da	Žensko	19	54	163	2.	3.9	na selu	sa cimerom	u vezi	iznad prosjeka	žive zajedno	fakultet ili više obrazovanje	fakultet ili više obrazovanje	nepušač	Nikada	Ne	Da	Da	Nekoliko dana	Nekoliko dana	Više od polovine navedenih dana	Više od polovine navedenih dana	Nekoliko dana	Više od polovine navedenih dana	Više od polovine navedenih dana	Više od polovine navedenih dana	Nekoliko dana	Više od polovine navedenih dana	Nekoliko dana	Nekoliko dana	Nekoliko dana	Više od polovine navedenih dana	Nekoliko dana	Uopće ne	Jednom tjedno	Svaki dan	Uglavnom se odnosi na mene	Uglavnom se odnosi na mene	Nisam siguran/a
Da	Žensko	20	58	165	2.	4	u gradu	sa obitelji	slobodan/a	izrazito iznad prosjeka	žive zajedno	fakultet ili više obrazovanje	fakultet ili više obrazovanje	nepušač	Ponekad	Ne	Ne	Da	Nekoliko dana	Više od polovine navedenih dana	Više od polovine navedenih dana	Nekoliko dana	Nekoliko dana	Više od polovine navedenih dana	Nekoliko dana	Nekoliko dana	Nekoliko dana	Više od polovine navedenih dana	Skoro svaki dan	Više od polovine navedenih dana	Više od polovine navedenih dana	Skoro svaki dan	Uopće ne	Uopće ne	Nekoliko puta mjesečno	Dva ili više puta tjedno	U potpunosti se ne odnosi na mene	Uglavnom se ne odnosi na mene	Uglavnom se ne odnosi na mene
Da	Žensko	24	49	160	5.	4	na selu	sa cimerom	u vezi	izrazito ispod prosjeka	žive zajedno	srednja škola	osnovna škola	nepušač	Ponekad	Ne	Da	Ne	Više od polovine navedenih dana	Više od polovine navedenih dana	Skoro svaki dan	Skoro svaki dan	Više od polovine navedenih dana	Skoro svaki dan	Više od polovine navedenih dana	Skoro svaki dan	Skoro svaki dan	Skoro svaki dan	Skoro svaki dan	Skoro svaki dan	Nekoliko dana	Više od polovine navedenih dana	Više od polovine navedenih dana	Uopće ne	Jednom tjedno	Jednom tjedno	Definitivno se odnosi na mene	Nisam siguran/a	Definitivno se odnosi na mene
Da	Žensko	20	60	178	2.	4.5	u gradu	sa obitelji	slobodan/a	izrazito ispod prosjeka	žive zajedno	fakultet ili više obrazovanje	fakultet ili više obrazovanje	nepušač	Ponekad	Ne	Da	Ne	Nekoliko dana	Nekoliko dana	Nekoliko dana	Nekoliko dana	Uopće ne	Nekoliko dana	Nekoliko dana	Uopće ne	Uopće ne	Uopće ne	Nekoliko dana	Uopće ne	Uopće ne	Uopće ne	Uopće ne	Uopće ne	Nekoliko puta mjesečno	Nekoliko puta mjesečno	Uglavnom se odnosi na mene	Nisam siguran/a	Uglavnom se odnosi na mene
Da	Muško	21	80	180	4.	4.2	u gradu	sa obitelji	slobodan/a	izrazito iznad prosjeka	žive zajedno	srednja škola	srednja škola	trenutni pušač	1x tjedno	Ne	Ne	Da	Uopće ne	Uopće ne	Nekoliko dana	Uopće ne	Uopće ne	Nekoliko dana	Uopće ne	Uopće ne	Uopće ne	Nekoliko dana	Nekoliko dana	Uopće ne	Uopće ne	Uopće ne	Uopće ne	Uopće ne	Jednom godišnje ili rjeđe	Rijetko ili nikada	Definitivno se odnosi na mene	Uglavnom se ne odnosi na mene	Uglavnom se ne odnosi na mene
Da	Žensko	21	51	169	3.	4.7	u gradu	sa obitelji	slobodan/a	iznad prosjeka	žive zajedno	srednja škola	srednja škola	nepušač	Ponekad	Ne	Ne	Ne	Uopće ne	Nekoliko dana	Nekoliko dana	Uopće ne	Uopće ne	Uopće ne	Uopće ne	Nekoliko dana	Uopće ne	Uopće ne	Nekoliko dana	Nekoliko dana	Uopće ne	Uopće ne	Uopće ne	Uopće ne	Nekoliko puta mjesečno	Svaki dan	Nisam siguran/a	Uglavnom se odnosi na mene	Nisam siguran/a
Da	Žensko	22	65	177	3.	4.2	u gradu	sa cimerom	u vezi	prosječno	žive zajedno	fakultet ili više obrazovanje	fakultet ili više obrazovanje	nepušač	Ponekad	Ne	Da	Ne	Nekoliko dana	Nekoliko dana	Više od polovine navedenih dana	Nekoliko dana	Uopće ne	Nekoliko dana	Skoro svaki dan	Uopće ne	Nekoliko dana	Nekoliko dana	Više od polovine navedenih dana	Uopće ne	Nekoliko dana	Uopće ne	Uopće ne	Uopće ne	Jednom tjedno	Svaki dan	Definitivno se odnosi na mene	Definitivno se odnosi na mene	Definitivno se odnosi na mene
Da	Žensko	20	59	170	3.	4.4	na selu	sa cimerom	u vezi	prosječno	žive zajedno	osnovna škola	srednja škola	nepušač	Ponekad	Ne	Ne	Ne	Nekoliko dana	Nekoliko dana	Nekoliko dana	Nekoliko dana	Uopće ne	Nekoliko dana	Nekoliko dana	Uopće ne	Nekoliko dana	Više od polovine navedenih dana	Više od polovine navedenih dana	Nekoliko dana	Uopće ne	Nekoliko dana	Uopće ne	Uopće ne	Jednom tjedno	Svaki dan	Uglavnom se odnosi na mene	Uglavnom se odnosi na mene	Uglavnom se odnosi na mene
Da	Žensko	23	55	164	3.	4.62	u gradu	sa obitelji	slobodan/a	iznad prosjeka	žive zajedno	fakultet ili više obrazovanje	srednja škola	nepušač	Ponekad	Ne	Ne	Da	Uopće ne	Uopće ne	Uopće ne	Uopće ne	Uopće ne	Uopće ne	Uopće ne	Skoro svaki dan	Uopće ne	Uopće ne	Nekoliko dana	Uopće ne	Uopće ne	Uopće ne	Uopće ne	Uopće ne	Nikada	Rijetko ili nikada	U potpunosti se ne odnosi na mene	U potpunosti se ne odnosi na mene	U potpunosti se ne odnosi na mene
Da	Žensko	20	64	175	3.	4.71	u gradu	sa cimerom	slobodan/a	iznad prosjeka	žive zajedno	srednja škola	srednja škola	nepušač	Nikada	Ne	Ne	Ne	Nekoliko dana	Nekoliko dana	Nekoliko dana	Nekoliko dana	Uopće ne	Uopće ne	Uopće ne	Uopće ne	Uopće ne	Nekoliko dana	Nekoliko dana	Nekoliko dana	Uopće ne	Nekoliko dana	Uopće ne	Uopće ne	Češće od jednom tjedno	Svaki dan	Uglavnom se odnosi na mene	Uglavnom se odnosi na mene	Uglavnom se odnosi na mene
Da	Žensko	21	56	169	3.	4.39	na selu	sa cimerom	u vezi	prosječno	ne žive zajedno	srednja škola	srednja škola	nepušač	1x tjedno	Ne	Da	Ne	Nekoliko dana	Više od polovine navedenih dana	Više od polovine navedenih dana	Više od polovine navedenih dana	Uopće ne	Skoro svaki dan	Više od polovine navedenih dana	Uopće ne	Nekoliko dana	Više od polovine navedenih dana	Nekoliko dana	Više od polovine navedenih dana	Uopće ne	Nekoliko dana	Uopće ne	Uopće ne	Jednom tjedno	Svaki dan	Uglavnom se odnosi na mene	Definitivno se odnosi na mene	Definitivno se odnosi na mene
Da	Žensko	22	58	164	3.	4.4	na selu	sa obitelji	u vezi	ispod prosjeka	ne žive zajedno	srednja škola	srednja škola	nepušač	1x tjedno	Ne	Da	Ne	Skoro svaki dan	Skoro svaki dan	Skoro svaki dan	Više od polovine navedenih dana	Uopće ne	Više od polovine navedenih dana	Više od polovine navedenih dana	Nekoliko dana	Nekoliko dana	Uopće ne	Nekoliko dana	Više od polovine navedenih dana	Uopće ne	Uopće ne	Nekoliko dana	Uopće ne	Nekoliko puta godišnje	Svaki dan	Definitivno se odnosi na mene	Definitivno se odnosi na mene	Uglavnom se odnosi na mene
Da	Žensko	22	63	177	3.	4	u gradu	sa cimerom	slobodan/a	iznad prosjeka	žive zajedno	fakultet ili više obrazovanje	srednja škola	nepušač	Ponekad	Ne	Da	Ne	Skoro svaki dan	Skoro svaki dan	Skoro svaki dan	Skoro svaki dan	Skoro svaki dan	Skoro svaki dan	Skoro svaki dan	Uopće ne	Nekoliko dana	Skoro svaki dan	Skoro svaki dan	Skoro svaki dan	Skoro svaki dan	Skoro svaki dan	Uopće ne	Uopće ne	Nekoliko puta mjesečno	Jednom tjedno	Uglavnom se odnosi na mene	Uglavnom se odnosi na mene	Nisam siguran/a
Da	Žensko	21	52	172	3.	4	u gradu	sa cimerom	slobodan/a	prosječno	žive zajedno	srednja škola	fakultet ili više obrazovanje	trenutni pušač	Ponekad	Ne	Da	Ne	Više od polovine navedenih dana	Uopće ne	Nekoliko dana	Uopće ne	Uopće ne	Nekoliko dana	Uopće ne	Nekoliko dana	Uopće ne	Više od polovine navedenih dana	Nekoliko dana	Uopće ne	Uopće ne	Nekoliko dana	Uopće ne	Uopće ne	Jednom godišnje ili rjeđe	Rijetko ili nikada	Nisam siguran/a	Nisam siguran/a	Nisam siguran/a
Da	Žensko	21	52	156	3.	3.8	u gradu	sa obitelji	u vezi	prosječno	žive zajedno	srednja škola	srednja škola	nepušač	1x tjedno	Ne	Ne	Ne	Više od polovine navedenih dana	Više od polovine navedenih dana	Više od polovine navedenih dana	Više od polovine navedenih dana	Više od polovine navedenih dana	Skoro svaki dan	Skoro svaki dan	Skoro svaki dan	Skoro svaki dan	Nekoliko dana	Skoro svaki dan	Uopće ne	Skoro svaki dan	Skoro svaki dan	Uopće ne	Uopće ne	Jednom tjedno	Svaki dan	Definitivno se odnosi na mene	Definitivno se odnosi na mene	Uglavnom se odnosi na mene
Da	Žensko	20	64	164	3.	4	u gradu	sam	u vezi	prosječno	žive zajedno	fakultet ili više obrazovanje	srednja škola	nepušač	Ponekad	Ne	Ne	Ne	Nekoliko dana	Uopće ne	Skoro svaki dan	Skoro svaki dan	Nekoliko dana	Više od polovine navedenih dana	Nekoliko dana	Nekoliko dana	Uopće ne	Nekoliko dana	Nekoliko dana	Uopće ne	Uopće ne	Nekoliko dana	Uopće ne	Uopće ne	Nekoliko puta godišnje	Svaki dan	Uglavnom se ne odnosi na mene	Nisam siguran/a	Uglavnom se odnosi na mene
Da	Žensko	21	58	157	3.	4.03	u gradu	sa cimerom	u vezi	prosječno	žive zajedno	srednja škola	srednja škola	trenutni pušač	Ponekad	Ne	Da	Ne	Nekoliko dana	Nekoliko dana	Nekoliko dana	Nekoliko dana	Uopće ne	Nekoliko dana	Uopće ne	Uopće ne	Uopće ne	Uopće ne	Nekoliko dana	Uopće ne	Uopće ne	Nekoliko dana	Uopće ne	Uopće ne	Jednom godišnje ili rjeđe	Rijetko ili nikada	Nisam siguran/a	U potpunosti se ne odnosi na mene	Nisam siguran/a
Da	Muško	20	73	177	3.	4.5	u gradu	sa cimerom	u vezi	prosječno	žive zajedno	srednja škola	srednja škola	nepušač	Nikada	Ne	Ne	Ne	Uopće ne	Uopće ne	Uopće ne	Uopće ne	Uopće ne	Nekoliko dana	Uopće ne	Uopće ne	Uopće ne	Uopće ne	Uopće ne	Uopće ne	Uopće ne	Uopće ne	Uopće ne	Uopće ne	Nekoliko puta mjesečno	Jednom tjedno	Uglavnom se odnosi na mene	Uglavnom se odnosi na mene	Uglavnom se odnosi na mene
Da	Žensko	21	60	171	3.	3.9	u gradu	sam	u vezi	iznad prosjeka	žive zajedno	srednja škola	fakultet ili više obrazovanje	nepušač	Ponekad	Ne	Da	Ne	Više od polovine navedenih dana	Više od polovine navedenih dana	Više od polovine navedenih dana	Nekoliko dana	Uopće ne	Više od polovine navedenih dana	Uopće ne	Nekoliko dana	Nekoliko dana	Više od polovine navedenih dana	Nekoliko dana	Uopće ne	Uopće ne	Uopće ne	Uopće ne	Uopće ne	Jednom godišnje ili rjeđe	Nekoliko puta mjesečno	Uglavnom se ne odnosi na mene	Nisam siguran/a	Uglavnom se ne odnosi na mene
Da	Muško	23	88	183	3.	3.5	u gradu	sam	slobodan/a	iznad prosjeka	žive zajedno	srednja škola	fakultet ili više obrazovanje	nepušač	2x tjedno	Ne	Ne	Ne	Uopće ne	Uopće ne	Uopće ne	Uopće ne	Uopće ne	Uopće ne	Uopće ne	Uopće ne	Uopće ne	Uopće ne	Uopće ne	Uopće ne	Uopće ne	Uopće ne	Uopće ne	Uopće ne	Češće od jednom tjedno	Nekoliko puta mjesečno	Definitivno se odnosi na mene	Definitivno se odnosi na mene	Definitivno se odnosi na mene
Da	Muško	21	80	182	3.	5	na selu	sa obitelji	u vezi	prosječno	žive zajedno	srednja škola	srednja škola	nepušač	Nikada	Ne	Ne	Ne	Uopće ne	Uopće ne	Uopće ne	Uopće ne	Uopće ne	Uopće ne	Uopće ne	Uopće ne	Uopće ne	Uopće ne	Uopće ne	Uopće ne	Uopće ne	Uopće ne	Uopće ne	Uopće ne	Nikada	Rijetko ili nikada	Definitivno se odnosi na mene	Definitivno se odnosi na mene	Definitivno se odnosi na mene
Da	Muško	20	75	175	3.	4.7	u gradu	sa obitelji	slobodan/a	prosječno	žive zajedno	fakultet ili više obrazovanje	fakultet ili više obrazovanje	nepušač	Ponekad	Ne	Ne	Ne	Uopće ne	Uopće ne	Uopće ne	Uopće ne	Uopće ne	Uopće ne	Uopće ne	Uopće ne	Uopće ne	Uopće ne	Uopće ne	Uopće ne	Uopće ne	Uopće ne	Uopće ne	Uopće ne	Jednom tjedno	Svaki dan	Definitivno se odnosi na mene	Nisam siguran/a	Uglavnom se odnosi na mene
Da	Žensko	22	60	161	3.	4.3	na selu	sa cimerom	u vezi	iznad prosjeka	žive zajedno	srednja škola	srednja škola	bivši pušač	Ponekad	Ne	Da	Da	Više od polovine navedenih dana	Više od polovine navedenih dana	Više od polovine navedenih dana	Više od polovine navedenih dana	Više od polovine navedenih dana	Više od polovine navedenih dana	Više od polovine navedenih dana	Više od polovine navedenih dana	Više od polovine navedenih dana	Više od polovine navedenih dana	Više od polovine navedenih dana	Više od polovine navedenih dana	Više od polovine navedenih dana	Više od polovine navedenih dana	Više od polovine navedenih dana	Više od polovine navedenih dana	Nekoliko puta mjesečno	Dva ili više puta tjedno	Definitivno se odnosi na mene	Uglavnom se odnosi na mene	Uglavnom se odnosi na mene
Da	Muško	21	60	170	3.	4	u gradu	sa obitelji	slobodan/a	prosječno	žive zajedno	fakultet ili više obrazovanje	srednja škola	nepušač	Ponekad	Ne	Ne	Ne	Uopće ne	Uopće ne	Uopće ne	Uopće ne	Uopće ne	Uopće ne	Uopće ne	Uopće ne	Uopće ne	Uopće ne	Uopće ne	Uopće ne	Uopće ne	Uopće ne	Uopće ne	Uopće ne	Nikada	Rijetko ili nikada	U potpunosti se ne odnosi na mene	Definitivno se odnosi na mene	U potpunosti se ne odnosi na mene
Da	Žensko	2	67	168	3.	3.87	u gradu	sa obitelji	slobodan/a	iznad prosjeka	žive zajedno	fakultet ili više obrazovanje	fakultet ili više obrazovanje	nepušač	Nikada	Ne	Ne	Ne	Skoro svaki dan	Više od polovine navedenih dana	Skoro svaki dan	Skoro svaki dan	Nekoliko dana	Skoro svaki dan	Skoro svaki dan	Više od polovine navedenih dana	Uopće ne	Nekoliko dana	Više od polovine navedenih dana	Uopće ne	Uopće ne	Nekoliko dana	Uopće ne	Uopće ne	Jednom tjedno	Svaki dan	U potpunosti se ne odnosi na mene	Uglavnom se odnosi na mene	Definitivno se odnosi na mene
Da	Žensko	20	63	173	3.	4.22	u gradu	sa obitelji	u vezi	prosječno	žive zajedno	fakultet ili više obrazovanje	srednja škola	nepušač	Nikada	Ne	Ne	Ne	Skoro svaki dan	Nekoliko dana	Nekoliko dana	Skoro svaki dan	Više od polovine navedenih dana	Nekoliko dana	Uopće ne	Nekoliko dana	Uopće ne	Uopće ne	Skoro svaki dan	Nekoliko dana	Uopće ne	Skoro svaki dan	Uopće ne	Uopće ne	Nekoliko puta mjesečno	Svaki dan	Definitivno se odnosi na mene	Definitivno se odnosi na mene	Definitivno se odnosi na mene
Da	Muško	21	97	186	3.	3.83	u gradu	sa obitelji	u vezi	iznad prosjeka	ne žive zajedno	fakultet ili više obrazovanje	fakultet ili više obrazovanje	trenutni pušač	Ponekad	Ne	Ne	Ne	Nekoliko dana	Nekoliko dana	Nekoliko dana	Uopće ne	Više od polovine navedenih dana	Uopće ne	Nekoliko dana	Uopće ne	Uopće ne	Nekoliko dana	Više od polovine navedenih dana	Uopće ne	Uopće ne	Nekoliko dana	Nekoliko dana	Uopće ne	Češće od jednom tjedno	Dva ili više puta tjedno	Definitivno se odnosi na mene	Uglavnom se odnosi na mene	Uglavnom se odnosi na mene
Da	Muško	22	70	183	3.	3	u gradu	sa obitelji	slobodan/a	iznad prosjeka	žive zajedno	srednja škola	fakultet ili više obrazovanje	bivši pušač	1x tjedno	Ne	Ne	Ne	Uopće ne	Uopće ne	Uopće ne	Uopće ne	Nekoliko dana	Uopće ne	Uopće ne	Više od polovine navedenih dana	Uopće ne	Uopće ne	Više od polovine navedenih dana	Nekoliko dana	Uopće ne	Uopće ne	Uopće ne	Uopće ne	Nikada	Svaki dan	Definitivno se odnosi na mene	Definitivno se odnosi na mene	Definitivno se odnosi na mene
Da	Žensko	20	69	170	3.	5	u gradu	sam	u vezi	iznad prosjeka	žive zajedno	srednja škola	srednja škola	nepušač	Ponekad	Ne	Da	Ne	Više od polovine navedenih dana	Više od polovine navedenih dana	Više od polovine navedenih dana	Skoro svaki dan	Nekoliko dana	Više od polovine navedenih dana	Skoro svaki dan	Skoro svaki dan	Više od polovine navedenih dana	Skoro svaki dan	Skoro svaki dan	Nekoliko dana	Skoro svaki dan	Skoro svaki dan	Uopće ne	Više od polovine navedenih dana	Nekoliko puta godišnje	Svaki dan	Uglavnom se odnosi na mene	Nisam siguran/a	Uglavnom se ne odnosi na mene
Da	Muško	20	72	171	3.	4.6	u gradu	sam	u vezi	iznad prosjeka	žive zajedno	fakultet ili više obrazovanje	fakultet ili više obrazovanje	nepušač	1x tjedno	Ne	Ne	Ne	Nekoliko dana	Nekoliko dana	Više od polovine navedenih dana	Nekoliko dana	Nekoliko dana	Nekoliko dana	Nekoliko dana	Više od polovine navedenih dana	Nekoliko dana	Nekoliko dana	Uopće ne	Uopće ne	Uopće ne	Uopće ne	Nekoliko dana	Uopće ne	Češće od jednom tjedno	Svaki dan	Definitivno se odnosi na mene	Uglavnom se odnosi na mene	Uglavnom se odnosi na mene
Da	Muško	21	83	176	3.	4.5	na selu	sam	slobodan/a	iznad prosjeka	žive zajedno	srednja škola	srednja škola	nepušač	Nikada	Ne	Da	Ne	Uopće ne	Uopće ne	Uopće ne	Nekoliko dana	Uopće ne	Uopće ne	Uopće ne	Nekoliko dana	Uopće ne	Nekoliko dana	Uopće ne	Više od polovine navedenih dana	Nekoliko dana	Nekoliko dana	Uopće ne	Uopće ne	Jednom tjedno	Jednom tjedno	Definitivno se odnosi na mene	Uglavnom se odnosi na mene	Uglavnom se odnosi na mene
Da	Žensko	3	61.5	169	3.	3.9	u gradu	sa obitelji	slobodan/a	iznad prosjeka	žive zajedno	srednja škola	fakultet ili više obrazovanje	nepušač	Nikada	Ne	Da	Ne	Skoro svaki dan	Skoro svaki dan	Skoro svaki dan	Skoro svaki dan	Skoro svaki dan	Skoro svaki dan	Skoro svaki dan	Nekoliko dana	Skoro svaki dan	Skoro svaki dan	Skoro svaki dan	Skoro svaki dan	Skoro svaki dan	Skoro svaki dan	Skoro svaki dan	Skoro svaki dan	Jednom tjedno	Dva ili više puta tjedno	Definitivno se odnosi na mene	Definitivno se odnosi na mene	Definitivno se odnosi na mene
Da	Žensko	22	65	160	3.	4.2	u gradu	sa obitelji	u vezi	izrazito iznad prosjeka	žive zajedno	srednja škola	fakultet ili više obrazovanje	nepušač	Ponekad	Ne	Ne	Ne	Uopće ne	Uopće ne	Uopće ne	Uopće ne	Uopće ne	Uopće ne	Uopće ne	Uopće ne	Uopće ne	Uopće ne	Uopće ne	Uopće ne	Uopće ne	Uopće ne	Uopće ne	Uopće ne	Češće od jednom tjedno	Češće od jednom dnevno	Definitivno se odnosi na mene	Definitivno se odnosi na mene	Definitivno se odnosi na mene
Da	Žensko	22	64	171	3.	4.11	na selu	sa cimerom	u vezi	prosječno	žive zajedno	srednja škola	srednja škola	bivši pušač	Ponekad	Ne	Da	Ne	Više od polovine navedenih dana	Više od polovine navedenih dana	Više od polovine navedenih dana	Više od polovine navedenih dana	Više od polovine navedenih dana	Više od polovine navedenih dana	Više od polovine navedenih dana	Nekoliko dana	Nekoliko dana	Nekoliko dana	Nekoliko dana	Nekoliko dana	Nekoliko dana	Nekoliko dana	Nekoliko dana	Nekoliko dana	Nekoliko puta godišnje	Dva ili više puta tjedno	Definitivno se odnosi na mene	Definitivno se odnosi na mene	Definitivno se odnosi na mene
Da	Žensko	20	70	178	3.	4.5	u gradu	sam	slobodan/a	iznad prosjeka	žive zajedno	fakultet ili više obrazovanje	fakultet ili više obrazovanje	nepušač	Ponekad	Ne	Ne	Ne	Uopće ne	Uopće ne	Više od polovine navedenih dana	Nekoliko dana	Uopće ne	Nekoliko dana	Uopće ne	Nekoliko dana	Uopće ne	Uopće ne	Više od polovine navedenih dana	Nekoliko dana	Uopće ne	Više od polovine navedenih dana	Uopće ne	Uopće ne	Nekoliko puta godišnje	Dva ili više puta tjedno	Uglavnom se odnosi na mene	U potpunosti se ne odnosi na mene	Uglavnom se ne odnosi na mene
Da	Muško	22	110	198	3.	4.25	na selu	sa cimerom	slobodan/a	prosječno	žive zajedno	fakultet ili više obrazovanje	srednja škola	nepušač	Ponekad	Ne	Ne	Ne	Uopće ne	Nekoliko dana	Nekoliko dana	Nekoliko dana	Nekoliko dana	Uopće ne	Nekoliko dana	Nekoliko dana	Uopće ne	Uopće ne	Uopće ne	Nekoliko dana	Uopće ne	Uopće ne	Uopće ne	Uopće ne	Jednom tjedno	Dva ili više puta tjedno	Uglavnom se ne odnosi na mene	Uglavnom se ne odnosi na mene	Uglavnom se ne odnosi na mene
Da	Žensko	21	59	169	3.	4.6	na selu	sa obitelji	slobodan/a	iznad prosjeka	žive zajedno	fakultet ili više obrazovanje	fakultet ili više obrazovanje	nepušač	Ponekad	Ne	Da	Ne	Uopće ne	Uopće ne	Nekoliko dana	Uopće ne	Uopće ne	Nekoliko dana	Uopće ne	Uopće ne	Uopće ne	Nekoliko dana	Uopće ne	Nekoliko dana	Uopće ne	Uopće ne	Uopće ne	Uopće ne	Jednom tjedno	Jednom tjedno	Uglavnom se odnosi na mene	Uglavnom se odnosi na mene	Nisam siguran/a
Da	Žensko	21	75	173	3.	3.8	na selu	sa cimerom	u vezi	izrazito ispod prosjeka	ne žive zajedno	osnovna škola	srednja škola	nepušač	Ponekad	Ne	Da	Da	Skoro svaki dan	Skoro svaki dan	Skoro svaki dan	Skoro svaki dan	Skoro svaki dan	Skoro svaki dan	Skoro svaki dan	Više od polovine navedenih dana	Skoro svaki dan	Skoro svaki dan	Skoro svaki dan	Skoro svaki dan	Skoro svaki dan	Skoro svaki dan	Skoro svaki dan	Skoro svaki dan	Nekoliko puta godišnje	Rijetko ili nikada	Uglavnom se odnosi na mene	Uglavnom se odnosi na mene	Uglavnom se odnosi na mene
Da	Muško	21	80	190	3.	4.7	u gradu	sa cimerom	u vezi	iznad prosjeka	žive zajedno	fakultet ili više obrazovanje	srednja škola	nepušač	Ponekad	Ne	Ne	Ne	Uopće ne	Uopće ne	Uopće ne	Uopće ne	Uopće ne	Uopće ne	Uopće ne	Uopće ne	Uopće ne	Uopće ne	Uopće ne	Uopće ne	Uopće ne	Uopće ne	Uopće ne	Uopće ne	Nekoliko puta godišnje	Jednom tjedno	Definitivno se odnosi na mene	Uglavnom se odnosi na mene	Uglavnom se odnosi na mene
Da	Žensko	22	45	153	3.	4.1	na selu	sa cimerom	u vezi	prosječno	žive zajedno	srednja škola	fakultet ili više obrazovanje	trenutni pušač	Ponekad	Ne	Ne	Ne	Nekoliko dana	Uopće ne	Uopće ne	Uopće ne	Uopće ne	Uopće ne	Uopće ne	Uopće ne	Nekoliko dana	Uopće ne	Nekoliko dana	Uopće ne	Uopće ne	Uopće ne	Uopće ne	Uopće ne	Jednom tjedno	Češće od jednom dnevno	Definitivno se odnosi na mene	Definitivno se odnosi na mene	Definitivno se odnosi na mene
Da	Muško	21	68	178	3.	4	u gradu	sa cimerom	slobodan/a	ispod prosjeka	ne žive zajedno	srednja škola	srednja škola	bivši pušač	Ponekad	Ne	Ne	Ne	Nekoliko dana	Uopće ne	Uopće ne	Skoro svaki dan	Uopće ne	Nekoliko dana	Uopće ne	Više od polovine navedenih dana	Nekoliko dana	Nekoliko dana	Skoro svaki dan	Nekoliko dana	Nekoliko dana	Nekoliko dana	Uopće ne	Uopće ne	Jednom tjedno	Svaki dan	Nisam siguran/a	Uglavnom se odnosi na mene	Uglavnom se odnosi na mene
Da	Žensko	20	56	163	3.	3.41	u gradu	sam	u vezi	iznad prosjeka	žive zajedno	fakultet ili više obrazovanje	fakultet ili više obrazovanje	nepušač	Ponekad	Ne	Da	Ne	Nekoliko dana	Nekoliko dana	Nekoliko dana	Nekoliko dana	Uopće ne	Nekoliko dana	Uopće ne	Nekoliko dana	Nekoliko dana	Uopće ne	Nekoliko dana	Uopće ne	Nekoliko dana	Nekoliko dana	Nekoliko dana	Uopće ne	Nikada	Rijetko ili nikada	Uglavnom se ne odnosi na mene	Uglavnom se ne odnosi na mene	Uglavnom se ne odnosi na mene
Da	Žensko	22	52	160	3.	4.1	na selu	sa cimerom	slobodan/a	prosječno	žive zajedno	osnovna škola	srednja škola	bivši pušač	Ponekad	Ne	Ne	Ne	Uopće ne	Uopće ne	Nekoliko dana	Uopće ne	Uopće ne	Nekoliko dana	Uopće ne	Uopće ne	Uopće ne	Uopće ne	Uopće ne	Uopće ne	Uopće ne	Nekoliko dana	Uopće ne	Uopće ne	Nekoliko puta mjesečno	Svaki dan	Definitivno se odnosi na mene	Uglavnom se odnosi na mene	Uglavnom se odnosi na mene
Da	Žensko	22	67	163	4.	3.5	u gradu	sa obitelji	slobodan/a	prosječno	žive zajedno	srednja škola	fakultet ili više obrazovanje	nepušač	Ponekad	Ne	Ne	Ne	Više od polovine navedenih dana	Više od polovine navedenih dana	Više od polovine navedenih dana	Nekoliko dana	Uopće ne	Nekoliko dana	Više od polovine navedenih dana	Nekoliko dana	Nekoliko dana	Uopće ne	Uopće ne	Uopće ne	Skoro svaki dan	Nekoliko dana	Uopće ne	Uopće ne	Jednom tjedno	Svaki dan	Uglavnom se odnosi na mene	Nisam siguran/a	Uglavnom se odnosi na mene
Da	Žensko	30	77	175	3.	3.95	u gradu	sa cimerom	slobodan/a	izrazito ispod prosjeka	žive zajedno	srednja škola	fakultet ili više obrazovanje	nepušač	Ponekad	Ne	Da	Da	Nekoliko dana	Nekoliko dana	Nekoliko dana	Uopće ne	Uopće ne	Uopće ne	Više od polovine navedenih dana	Uopće ne	Uopće ne	Uopće ne	Nekoliko dana	Uopće ne	Skoro svaki dan	Više od polovine navedenih dana	Uopće ne	Uopće ne	Nikada	Rijetko ili nikada	Uglavnom se odnosi na mene	Nisam siguran/a	Uglavnom se odnosi na mene
Da	Žensko	21	56	165	3.	4.8	u gradu	sa obitelji	slobodan/a	prosječno	žive zajedno	srednja škola	srednja škola	nepušač	Nikada	Ne	Ne	Ne	Uopće ne	Uopće ne	Nekoliko dana	Uopće ne	Uopće ne	Nekoliko dana	Uopće ne	Uopće ne	Uopće ne	Uopće ne	Nekoliko dana	Uopće ne	Uopće ne	Uopće ne	Uopće ne	Uopće ne	Jednom tjedno	Svaki dan	Uglavnom se ne odnosi na mene	Uglavnom se odnosi na mene	Uglavnom se ne odnosi na mene
Da	Žensko	20	63	164	3.	4.8	u gradu	sa cimerom	slobodan/a	iznad prosjeka	žive zajedno	srednja škola	fakultet ili više obrazovanje	nepušač	Nikada	Ne	Da	Ne	Uopće ne	Uopće ne	Uopće ne	Uopće ne	Uopće ne	Nekoliko dana	Uopće ne	Uopće ne	Nekoliko dana	Nekoliko dana	Uopće ne	Uopće ne	Uopće ne	Uopće ne	Uopće ne	Uopće ne	Nekoliko puta mjesečno	Dva ili više puta tjedno	Definitivno se odnosi na mene	Definitivno se odnosi na mene	Definitivno se odnosi na mene
Da	Žensko	19	65	165	1.	5	na selu	sa cimerom	slobodan/a	prosječno	žive zajedno	srednja škola	srednja škola	nepušač	Ponekad	Ne	Da	Ne	Uopće ne	Uopće ne	Uopće ne	Uopće ne	Uopće ne	Uopće ne	Uopće ne	Nekoliko dana	Nekoliko dana	Nekoliko dana	Nekoliko dana	Nekoliko dana	Nekoliko dana	Nekoliko dana	Nekoliko dana	Nekoliko dana	Nekoliko puta mjesečno	Nekoliko puta mjesečno	Nisam siguran/a	Nisam siguran/a	Nisam siguran/a
Da	Žensko	18	50	171	1.	4.72	na selu	sa cimerom	u vezi	iznad prosjeka	ne žive zajedno	srednja škola	srednja škola	trenutni pušač	Ponekad	Ne	Ne	Ne	Nekoliko dana	Nekoliko dana	Nekoliko dana	Uopće ne	Uopće ne	Nekoliko dana	Nekoliko dana	Nekoliko dana	Uopće ne	Nekoliko dana	Nekoliko dana	Nekoliko dana	Nekoliko dana	Uopće ne	Uopće ne	Uopće ne	Jednom tjedno	Svaki dan	Nisam siguran/a	Nisam siguran/a	Uglavnom se odnosi na mene
Da	Žensko	18	65	187	1.	5	na selu	sa cimerom	slobodan/a	iznad prosjeka	žive zajedno	srednja škola	srednja škola	trenutni pušač	Ponekad	Ne	Ne	Ne	Nekoliko dana	Uopće ne	Nekoliko dana	Uopće ne	Nekoliko dana	Uopće ne	Uopće ne	Uopće ne	Uopće ne	Nekoliko dana	Uopće ne	Uopće ne	Uopće ne	Uopće ne	Uopće ne	Uopće ne	Nikada	Rijetko ili nikada	U potpunosti se ne odnosi na mene	U potpunosti se ne odnosi na mene	U potpunosti se ne odnosi na mene
Da	Žensko	19	50	163	1.	4.7	u gradu	sa cimerom	slobodan/a	iznad prosjeka	žive zajedno	srednja škola	srednja škola	nepušač	Ponekad	Ne	Ne	Ne	Više od polovine navedenih dana	Nekoliko dana	Nekoliko dana	Uopće ne	Skoro svaki dan	Više od polovine navedenih dana	Nekoliko dana	Uopće ne	Uopće ne	Skoro svaki dan	Više od polovine navedenih dana	Nekoliko dana	Nekoliko dana	Skoro svaki dan	Više od polovine navedenih dana	Nekoliko dana	Nekoliko puta mjesečno	Rijetko ili nikada	U potpunosti se ne odnosi na mene	U potpunosti se ne odnosi na mene	U potpunosti se ne odnosi na mene
Da	Muško	19	75	182	1.	4.88	u gradu	sa cimerom	slobodan/a	prosječno	ne žive zajedno	srednja škola	srednja škola	nepušač	Ponekad	Ne	Ne	Ne	Nekoliko dana	Nekoliko dana	Nekoliko dana	Uopće ne	Uopće ne	Nekoliko dana	Uopće ne	Nekoliko dana	Uopće ne	Uopće ne	Nekoliko dana	Uopće ne	Nekoliko dana	Nekoliko dana	Uopće ne	Uopće ne	Nekoliko puta godišnje	Rijetko ili nikada	U potpunosti se ne odnosi na mene	U potpunosti se ne odnosi na mene	Uglavnom se ne odnosi na mene
Da	Muško	19	81	190	1.	4.75	u gradu	sa cimerom	slobodan/a	prosječno	žive zajedno	srednja škola	srednja škola	nepušač	Ponekad	Ne	Ne	Ne	Nekoliko dana	Više od polovine navedenih dana	Više od polovine navedenih dana	Više od polovine navedenih dana	Nekoliko dana	Nekoliko dana	Nekoliko dana	Uopće ne	Nekoliko dana	Uopće ne	Nekoliko dana	Uopće ne	Nekoliko dana	Uopće ne	Uopće ne	Uopće ne	Nikada	Rijetko ili nikada	Uglavnom se ne odnosi na mene	U potpunosti se ne odnosi na mene	Nisam siguran/a
Da	Žensko	19	66	166	1.	4.92	na selu	sa obitelji	slobodan/a	prosječno	žive zajedno	srednja škola	srednja škola	nepušač	Ponekad	Ne	Da	Da	Nekoliko dana	Nekoliko dana	Nekoliko dana	Nekoliko dana	Nekoliko dana	Nekoliko dana	Nekoliko dana	Nekoliko dana	Nekoliko dana	Nekoliko dana	Nekoliko dana	Nekoliko dana	Nekoliko dana	Nekoliko dana	Nekoliko dana	Nekoliko dana	Nikada	Rijetko ili nikada	Uglavnom se ne odnosi na mene	U potpunosti se ne odnosi na mene	Uglavnom se ne odnosi na mene
Da	Žensko	19	79	166	1.	4.56	na selu	sam	u vezi	iznad prosjeka	žive zajedno	fakultet ili više obrazovanje	srednja škola	nepušač	Ponekad	Ne	Ne	Ne	Nekoliko dana	Nekoliko dana	Nekoliko dana	Nekoliko dana	Uopće ne	Uopće ne	Uopće ne	Uopće ne	Uopće ne	Više od polovine navedenih dana	Nekoliko dana	Uopće ne	Uopće ne	Uopće ne	Uopće ne	Uopće ne	Jednom godišnje ili rjeđe	Rijetko ili nikada	Uglavnom se odnosi na mene	U potpunosti se ne odnosi na mene	Nisam siguran/a
Da	Žensko	19	51	165	1.	4.5	u gradu	sam	u vezi	iznad prosjeka	žive zajedno	fakultet ili više obrazovanje	fakultet ili više obrazovanje	nepušač	Nikada	Ne	Ne	Ne	Nekoliko dana	Više od polovine navedenih dana	Skoro svaki dan	Nekoliko dana	Više od polovine navedenih dana	Nekoliko dana	Nekoliko dana	Nekoliko dana	Uopće ne	Nekoliko dana	Nekoliko dana	Više od polovine navedenih dana	Više od polovine navedenih dana	Nekoliko dana	Skoro svaki dan	Uopće ne	Jednom tjedno	Svaki dan	Nisam siguran/a	Uglavnom se odnosi na mene	Uglavnom se odnosi na mene
Da	Žensko	18	95	163	1.	4.7	na selu	sam	slobodan/a	iznad prosjeka	žive zajedno	fakultet ili više obrazovanje	srednja škola	nepušač	Ponekad	Ne	Ne	Ne	Uopće ne	Nekoliko dana	Više od polovine navedenih dana	Više od polovine navedenih dana	Uopće ne	Uopće ne	Više od polovine navedenih dana	Nekoliko dana	Nekoliko dana	Više od polovine navedenih dana	Nekoliko dana	Uopće ne	Više od polovine navedenih dana	Uopće ne	Uopće ne	Uopće ne	Nekoliko puta mjesečno	Svaki dan	U potpunosti se ne odnosi na mene	Uglavnom se ne odnosi na mene	Uglavnom se ne odnosi na mene
Da	Muško	19	111	176	1.	4.64	u gradu	sa obitelji	slobodan/a	prosječno	žive zajedno	srednja škola	srednja škola	nepušač	Nikada	Ne	Da	Ne	Više od polovine navedenih dana	Više od polovine navedenih dana	Skoro svaki dan	Više od polovine navedenih dana	Nekoliko dana	Više od polovine navedenih dana	Više od polovine navedenih dana	Nekoliko dana	Nekoliko dana	Više od polovine navedenih dana	Skoro svaki dan	Više od polovine navedenih dana	Više od polovine navedenih dana	Više od polovine navedenih dana	Uopće ne	Nekoliko dana	Nikada	Rijetko ili nikada	U potpunosti se ne odnosi na mene	U potpunosti se ne odnosi na mene	U potpunosti se ne odnosi na mene
Da	Muško	19	105	188	1.	4.6	u gradu	sa obitelji	u vezi	prosječno	žive zajedno	srednja škola	srednja škola	nepušač	Nikada	Ne	Ne	Ne	Nekoliko dana	Nekoliko dana	Nekoliko dana	Uopće ne	Uopće ne	Uopće ne	Više od polovine navedenih dana	Nekoliko dana	Uopće ne	Više od polovine navedenih dana	Uopće ne	Uopće ne	Uopće ne	Uopće ne	Uopće ne	Uopće ne	Jednom godišnje ili rjeđe	Svaki dan	Nisam siguran/a	U potpunosti se ne odnosi na mene	U potpunosti se ne odnosi na mene
Da	Žensko	19	65	165	1.	4.6	na selu	sa obitelji	u vezi	iznad prosjeka	žive zajedno	srednja škola	srednja škola	nepušač	Ponekad	Ne	Ne	Ne	Nekoliko dana	Nekoliko dana	Uopće ne	Uopće ne	Uopće ne	Nekoliko dana	Uopće ne	Uopće ne	Uopće ne	Više od polovine navedenih dana	Nekoliko dana	Uopće ne	Uopće ne	Nekoliko dana	Uopće ne	Uopće ne	Jednom tjedno	Dva ili više puta tjedno	Uglavnom se odnosi na mene	Uglavnom se ne odnosi na mene	Uglavnom se ne odnosi na mene
Da	Žensko	18	47	165	1.	4.94	u gradu	sa cimerom	slobodan/a	prosječno	žive zajedno	fakultet ili više obrazovanje	fakultet ili više obrazovanje	nepušač	1x tjedno	Ne	Da	Ne	Uopće ne	Uopće ne	Nekoliko dana	Nekoliko dana	Uopće ne	Uopće ne	Uopće ne	Skoro svaki dan	Uopće ne	Uopće ne	Nekoliko dana	Uopće ne	Uopće ne	Nekoliko dana	Uopće ne	Uopće ne	Nekoliko puta godišnje	Češće od jednom dnevno	Definitivno se odnosi na mene	Definitivno se odnosi na mene	Definitivno se odnosi na mene
Da	Žensko	18	63	169	1.	4.73	u gradu	sa obitelji	u vezi	prosječno	žive zajedno	srednja škola	srednja škola	trenutni pušač	Ponekad	Ne	Ne	Ne	Uopće ne	Uopće ne	Uopće ne	Uopće ne	Uopće ne	Uopće ne	Uopće ne	Više od polovine navedenih dana	Uopće ne	Nekoliko dana	Nekoliko dana	Uopće ne	Uopće ne	Uopće ne	Uopće ne	Uopće ne	Nekoliko puta godišnje	Svaki dan	Definitivno se odnosi na mene	Nisam siguran/a	Nisam siguran/a
Da	Žensko	19	92	172	1.	5	u gradu	sa cimerom	u vezi	prosječno	žive zajedno	srednja škola	fakultet ili više obrazovanje	nepušač	Ponekad	Ne	Ne	Ne	Nekoliko dana	Uopće ne	Nekoliko dana	Uopće ne	Uopće ne	Nekoliko dana	Nekoliko dana	Uopće ne	Uopće ne	Nekoliko dana	Nekoliko dana	Više od polovine navedenih dana	Nekoliko dana	Nekoliko dana	Uopće ne	Uopće ne	Jednom godišnje ili rjeđe	Rijetko ili nikada	Nisam siguran/a	Nisam siguran/a	Nisam siguran/a
Da	Žensko	18	53	162.5	1.	4.91	u gradu	sa cimerom	slobodan/a	prosječno	žive zajedno	fakultet ili više obrazovanje	srednja škola	nepušač	Nikada	Ne	Ne	Ne	Nekoliko dana	Više od polovine navedenih dana	Više od polovine navedenih dana	Nekoliko dana	Uopće ne	Uopće ne	Nekoliko dana	Uopće ne	Nekoliko dana	Uopće ne	Nekoliko dana	Nekoliko dana	Uopće ne	Nekoliko dana	Uopće ne	Uopće ne	Nekoliko puta mjesečno	Dva ili više puta tjedno	Definitivno se odnosi na mene	Uglavnom se odnosi na mene	Nisam siguran/a
Da	Žensko	18	68	176	1.	4.56	na selu	sa cimerom	slobodan/a	prosječno	ne žive zajedno	fakultet ili više obrazovanje	srednja škola	nepušač	Ponekad	Ne	Ne	Da	Nekoliko dana	Nekoliko dana	Nekoliko dana	Nekoliko dana	Uopće ne	Uopće ne	Uopće ne	Više od polovine navedenih dana	Uopće ne	Uopće ne	Nekoliko dana	Skoro svaki dan	Nekoliko dana	Nekoliko dana	Uopće ne	Uopće ne	Jednom godišnje ili rjeđe	Svaki dan	Uglavnom se odnosi na mene	Nisam siguran/a	Nisam siguran/a
Da	Žensko	19	67	163	1.	4.43	u gradu	sa cimerom	u vezi	prosječno	žive zajedno	srednja škola	srednja škola	trenutni pušač	≥3x tjedno	Ne	Da	Ne	Nekoliko dana	Nekoliko dana	Više od polovine navedenih dana	Nekoliko dana	Uopće ne	Skoro svaki dan	Nekoliko dana	Uopće ne	Uopće ne	Više od polovine navedenih dana	Nekoliko dana	Nekoliko dana	Više od polovine navedenih dana	Uopće ne	Uopće ne	Uopće ne	Jednom godišnje ili rjeđe	Svaki dan	Nisam siguran/a	Uglavnom se ne odnosi na mene	U potpunosti se ne odnosi na mene
Da	Žensko	18	67	171	1.	4.38	na selu	sa cimerom	u vezi	iznad prosjeka	žive zajedno	fakultet ili više obrazovanje	fakultet ili više obrazovanje	trenutni pušač	2x tjedno	Ponekad	Ne	Da	Više od polovine navedenih dana	Više od polovine navedenih dana	Više od polovine navedenih dana	Više od polovine navedenih dana	Nekoliko dana	Više od polovine navedenih dana	Nekoliko dana	Nekoliko dana	Nekoliko dana	Uopće ne	Nekoliko dana	Više od polovine navedenih dana	Skoro svaki dan	Skoro svaki dan	Nekoliko dana	Uopće ne	Nekoliko puta godišnje	Svaki dan	Uglavnom se odnosi na mene	Nisam siguran/a	Uglavnom se odnosi na mene
Da	Muško	19	74	180	1.	3.93	u gradu	sa obitelji	slobodan/a	izrazito ispod prosjeka	žive zajedno	srednja škola	fakultet ili više obrazovanje	nepušač	1x tjedno	Ponekad	Ne	Ne	Nekoliko dana	Nekoliko dana	Nekoliko dana	Uopće ne	Uopće ne	Uopće ne	Nekoliko dana	Nekoliko dana	Više od polovine navedenih dana	Više od polovine navedenih dana	Nekoliko dana	Nekoliko dana	Nekoliko dana	Više od polovine navedenih dana	Više od polovine navedenih dana	Uopće ne	Jednom godišnje ili rjeđe	Rijetko ili nikada	Nisam siguran/a	Nisam siguran/a	Definitivno se odnosi na mene
Da	Žensko	19	70	178	1.	4.92	u gradu	sa obitelji	slobodan/a	iznad prosjeka	žive zajedno	fakultet ili više obrazovanje	fakultet ili više obrazovanje	nepušač	Ponekad	Ne	Da	Ne	Skoro svaki dan	Skoro svaki dan	Skoro svaki dan	Skoro svaki dan	Više od polovine navedenih dana	Više od polovine navedenih dana	Skoro svaki dan	Više od polovine navedenih dana	Više od polovine navedenih dana	Skoro svaki dan	Nekoliko dana	Nekoliko dana	Više od polovine navedenih dana	Više od polovine navedenih dana	Više od polovine navedenih dana	Više od polovine navedenih dana	Nekoliko puta godišnje	Jednom tjedno	Definitivno se odnosi na mene	Uglavnom se odnosi na mene	Uglavnom se odnosi na mene
Da	Žensko	18	65	156	1.	5	u gradu	sam	u vezi	iznad prosjeka	žive zajedno	fakultet ili više obrazovanje	srednja škola	trenutni pušač	Ponekad	Ne	Da	Da	Više od polovine navedenih dana	Uopće ne	Više od polovine navedenih dana	Uopće ne	Uopće ne	Nekoliko dana	Uopće ne	Uopće ne	Nekoliko dana	Uopće ne	Više od polovine navedenih dana	Uopće ne	Nekoliko dana	Uopće ne	Uopće ne	Uopće ne	Jednom godišnje ili rjeđe	Svaki dan	Uglavnom se odnosi na mene	Uglavnom se odnosi na mene	Nisam siguran/a
Da	Žensko	18	68	168	1.	4.82	na selu	sa cimerom	slobodan/a	prosječno	žive zajedno	srednja škola	srednja škola	trenutni pušač	Ponekad	Ne	Ne	Ne	Skoro svaki dan	Nekoliko dana	Skoro svaki dan	Nekoliko dana	Nekoliko dana	Uopće ne	Nekoliko dana	Uopće ne	Uopće ne	Nekoliko dana	Nekoliko dana	Više od polovine navedenih dana	Nekoliko dana	Nekoliko dana	Više od polovine navedenih dana	Nekoliko dana	Nekoliko puta godišnje	Rijetko ili nikada	Nisam siguran/a	U potpunosti se ne odnosi na mene	U potpunosti se ne odnosi na mene
Da	Žensko	20	85	169	1.	4.76	u gradu	sa cimerom	slobodan/a	prosječno	ne žive zajedno	srednja škola	fakultet ili više obrazovanje	nepušač	Nikada	Ne	Da	Ne	Više od polovine navedenih dana	Više od polovine navedenih dana	Više od polovine navedenih dana	Više od polovine navedenih dana	Uopće ne	Nekoliko dana	Više od polovine navedenih dana	Nekoliko dana	Nekoliko dana	Nekoliko dana	Više od polovine navedenih dana	Nekoliko dana	Više od polovine navedenih dana	Nekoliko dana	Uopće ne	Uopće ne	Jednom tjedno	Svaki dan	Uglavnom se odnosi na mene	Uglavnom se odnosi na mene	Nisam siguran/a
Da	Žensko	19	53	171	1.	5	u gradu	sa cimerom	slobodan/a	prosječno	žive zajedno	srednja škola	srednja škola	nepušač	Ponekad	Ne	Da	Ne	Više od polovine navedenih dana	Više od polovine navedenih dana	Više od polovine navedenih dana	Više od polovine navedenih dana	Uopće ne	Uopće ne	Nekoliko dana	Skoro svaki dan	Više od polovine navedenih dana	Skoro svaki dan	Skoro svaki dan	Više od polovine navedenih dana	Više od polovine navedenih dana	Više od polovine navedenih dana	Nekoliko dana	Nekoliko dana	Nekoliko puta godišnje	Nekoliko puta mjesečno	Uglavnom se odnosi na mene	Uglavnom se odnosi na mene	Nisam siguran/a
Da	Žensko	19	59	167	1.	4.23	na selu	sa cimerom	slobodan/a	prosječno	žive zajedno	srednja škola	srednja škola	nepušač	Nikada	Ne	Ne	Ne	Nekoliko dana	Nekoliko dana	Nekoliko dana	Nekoliko dana	Uopće ne	Nekoliko dana	Uopće ne	Nekoliko dana	Uopće ne	Nekoliko dana	Nekoliko dana	Uopće ne	Nekoliko dana	Uopće ne	Uopće ne	Uopće ne	Jednom tjedno	Svaki dan	U potpunosti se ne odnosi na mene	U potpunosti se ne odnosi na mene	Definitivno se odnosi na mene
Da	Muško	19	78.6	187	1.	4.88	u gradu	sa cimerom	slobodan/a	ispod prosjeka	žive zajedno	fakultet ili više obrazovanje	fakultet ili više obrazovanje	nepušač	Ponekad	Ne	Ne	Ne	Više od polovine navedenih dana	Više od polovine navedenih dana	Više od polovine navedenih dana	Više od polovine navedenih dana	Nekoliko dana	Nekoliko dana	Više od polovine navedenih dana	Nekoliko dana	Više od polovine navedenih dana	Nekoliko dana	Skoro svaki dan	Nekoliko dana	Nekoliko dana	Više od polovine navedenih dana	Nekoliko dana	Uopće ne	Jednom tjedno	Rijetko ili nikada	Nisam siguran/a	Nisam siguran/a	Uglavnom se odnosi na mene
Da	Žensko	18	70	158	1.	4.5	u gradu	sam	slobodan/a	iznad prosjeka	žive zajedno	fakultet ili više obrazovanje	fakultet ili više obrazovanje	nepušač	Ponekad	Ne	Ne	Ne	Nekoliko dana	Uopće ne	Nekoliko dana	Uopće ne	Uopće ne	Nekoliko dana	Nekoliko dana	Uopće ne	Nekoliko dana	Nekoliko dana	Više od polovine navedenih dana	Nekoliko dana	Više od polovine navedenih dana	Nekoliko dana	Uopće ne	Uopće ne	Nekoliko puta mjesečno	Svaki dan	Definitivno se odnosi na mene	Nisam siguran/a	Nisam siguran/a
Da	Žensko	19	56	163	1.	4.15	u gradu	sa obitelji	slobodan/a	prosječno	ne žive zajedno	fakultet ili više obrazovanje	srednja škola	nepušač	Ponekad	Ne	Da	Ne	Uopće ne	Nekoliko dana	Uopće ne	Nekoliko dana	Nekoliko dana	Uopće ne	Uopće ne	Uopće ne	Uopće ne	Nekoliko dana	Nekoliko dana	Uopće ne	Uopće ne	Uopće ne	Uopće ne	Uopće ne	Jednom godišnje ili rjeđe	Rijetko ili nikada	U potpunosti se ne odnosi na mene	U potpunosti se ne odnosi na mene	U potpunosti se ne odnosi na mene
Da	Žensko	19	52	160	1.	4.51	u gradu	sa obitelji	u vezi	prosječno	žive zajedno	fakultet ili više obrazovanje	srednja škola	nepušač	Ponekad	Ne	Da	Ne	Nekoliko dana	Nekoliko dana	Više od polovine navedenih dana	Nekoliko dana	Uopće ne	Više od polovine navedenih dana	Skoro svaki dan	Uopće ne	Nekoliko dana	Nekoliko dana	Skoro svaki dan	Nekoliko dana	Nekoliko dana	Nekoliko dana	Nekoliko dana	Uopće ne	Jednom tjedno	Češće od jednom dnevno	Nisam siguran/a	Uglavnom se odnosi na mene	Definitivno se odnosi na mene
Da	Žensko	20	63	168	5.	4.5	na selu	sa cimerom	slobodan/a	prosječno	žive zajedno	srednja škola	srednja škola	trenutni pušač	Ponekad	Ne	Da	Ne	Više od polovine navedenih dana	Više od polovine navedenih dana	Više od polovine navedenih dana	Više od polovine navedenih dana	Nekoliko dana	Nekoliko dana	Nekoliko dana	Nekoliko dana	Više od polovine navedenih dana	Više od polovine navedenih dana	Više od polovine navedenih dana	Više od polovine navedenih dana	Više od polovine navedenih dana	Uopće ne	Uopće ne	Nekoliko dana	Jednom godišnje ili rjeđe	Svaki dan	Uglavnom se odnosi na mene	U potpunosti se ne odnosi na mene	U potpunosti se ne odnosi na mene
Da	Muško	23	85	183	6.	4.8	u gradu	sa obitelji	u vezi	iznad prosjeka	žive zajedno	fakultet ili više obrazovanje	fakultet ili više obrazovanje	nepušač	Ponekad	Ne	Ne	Ne	Uopće ne	Uopće ne	Uopće ne	Uopće ne	Uopće ne	Uopće ne	Uopće ne	Uopće ne	Uopće ne	Uopće ne	Uopće ne	Uopće ne	Uopće ne	Uopće ne	Uopće ne	Uopće ne	Jednom tjedno	Dva ili više puta tjedno	Definitivno se odnosi na mene	Uglavnom se odnosi na mene	Definitivno se odnosi na mene
Da	Žensko	23	54	158	6.	4.38	na selu	sa obitelji	slobodan/a	prosječno	žive zajedno	srednja škola	fakultet ili više obrazovanje	trenutni pušač	Nikada	Ponekad	Ne	Ne	Uopće ne	Uopće ne	Uopće ne	Uopće ne	Uopće ne	Uopće ne	Uopće ne	Uopće ne	Uopće ne	Uopće ne	Uopće ne	Uopće ne	Uopće ne	Uopće ne	Uopće ne	Uopće ne	Nikada	Rijetko ili nikada	U potpunosti se ne odnosi na mene	U potpunosti se ne odnosi na mene	U potpunosti se ne odnosi na mene
Da	Žensko	24	57	163	6.	4.7	na selu	sa obitelji	u vezi	prosječno	žive zajedno	srednja škola	srednja škola	nepušač	Ponekad	Ne	Da	Ne	Nekoliko dana	Nekoliko dana	Nekoliko dana	Nekoliko dana	Nekoliko dana	Nekoliko dana	Nekoliko dana	Uopće ne	Uopće ne	Nekoliko dana	Nekoliko dana	Uopće ne	Nekoliko dana	Uopće ne	Nekoliko dana	Uopće ne	Nikada	Rijetko ili nikada	U potpunosti se ne odnosi na mene	U potpunosti se ne odnosi na mene	U potpunosti se ne odnosi na mene
Da	Žensko	24	60	168	6.	4.77	u gradu	sa obitelji	u vezi	prosječno	žive zajedno	fakultet ili više obrazovanje	fakultet ili više obrazovanje	nepušač	Ponekad	Ne	Ne	Da	Uopće ne	Uopće ne	Uopće ne	Uopće ne	Uopće ne	Uopće ne	Uopće ne	Uopće ne	Uopće ne	Uopće ne	Uopće ne	Uopće ne	Uopće ne	Uopće ne	Uopće ne	Uopće ne	Češće od jednom tjedno	Svaki dan	Definitivno se odnosi na mene	Definitivno se odnosi na mene	Definitivno se odnosi na mene
Da	Žensko	23	78	183	6.	4	u gradu	sa obitelji	u vezi	iznad prosjeka	žive zajedno	fakultet ili više obrazovanje	fakultet ili više obrazovanje	trenutni pušač	Nikada	Ne	Ne	Ne	Uopće ne	Uopće ne	Uopće ne	Uopće ne	Uopće ne	Uopće ne	Uopće ne	Uopće ne	Uopće ne	Uopće ne	Više od polovine navedenih dana	Uopće ne	Uopće ne	Uopće ne	Uopće ne	Uopće ne	Jednom tjedno	Svaki dan	Uglavnom se odnosi na mene	Uglavnom se odnosi na mene	Uglavnom se odnosi na mene
Da	Žensko	25	63	176	6.	4.37	na selu	sa obitelji	u vezi	prosječno	ne žive zajedno	fakultet ili više obrazovanje	fakultet ili više obrazovanje	nepušač	Ponekad	Ne	Da	Da	Nekoliko dana	Nekoliko dana	Više od polovine navedenih dana	Više od polovine navedenih dana	Nekoliko dana	Više od polovine navedenih dana	Nekoliko dana	Nekoliko dana	Nekoliko dana	Više od polovine navedenih dana	Više od polovine navedenih dana	Nekoliko dana	Nekoliko dana	Više od polovine navedenih dana	Nekoliko dana	Nekoliko dana	Nikada	Rijetko ili nikada	Nisam siguran/a	Uglavnom se ne odnosi na mene	U potpunosti se ne odnosi na mene
Da	Žensko	23	65	170	6.	4.7	na selu	sa obitelji	u vezi	iznad prosjeka	žive zajedno	srednja škola	srednja škola	nepušač	1x tjedno	Ne	Da	Ne	Nekoliko dana	Nekoliko dana	Nekoliko dana	Nekoliko dana	Uopće ne	Više od polovine navedenih dana	Uopće ne	Više od polovine navedenih dana	Uopće ne	Nekoliko dana	Nekoliko dana	Uopće ne	Nekoliko dana	Uopće ne	Uopće ne	Uopće ne	Jednom tjedno	Svaki dan	Definitivno se odnosi na mene	Definitivno se odnosi na mene	Definitivno se odnosi na mene
Da	Žensko	23	77	176	5.	4	u gradu	sa cimerom	u vezi	ispod prosjeka	žive zajedno	osnovna škola	osnovna škola	trenutni pušač	Ponekad	Ponekad	Ne	Ne	Nekoliko dana	Uopće ne	Uopće ne	Uopće ne	Uopće ne	Nekoliko dana	Uopće ne	Uopće ne	Uopće ne	Nekoliko dana	Nekoliko dana	Uopće ne	Uopće ne	Uopće ne	Uopće ne	Uopće ne	Nikada	Rijetko ili nikada	U potpunosti se ne odnosi na mene	U potpunosti se ne odnosi na mene	U potpunosti se ne odnosi na mene
Da	Žensko	24	53	165	6.	4.78	u gradu	sa obitelji	slobodan/a	prosječno	ne žive zajedno	srednja škola	srednja škola	nepušač	Nikada	Ne	Ne	Da	Nekoliko dana	Nekoliko dana	Uopće ne	Uopće ne	Uopće ne	Uopće ne	Uopće ne	Uopće ne	Uopće ne	Nekoliko dana	Nekoliko dana	Uopće ne	Uopće ne	Uopće ne	Uopće ne	Uopće ne	Nikada	Nekoliko puta mjesečno	Uglavnom se ne odnosi na mene	Uglavnom se ne odnosi na mene	U potpunosti se ne odnosi na mene
Da	Žensko	24	55	165	6.	3.95	u gradu	sa cimerom	slobodan/a	iznad prosjeka	žive zajedno	fakultet ili više obrazovanje	srednja škola	nepušač	Ponekad	Ne	Ne	Ne	Uopće ne	Uopće ne	Uopće ne	Uopće ne	Uopće ne	Uopće ne	Uopće ne	Uopće ne	Uopće ne	Nekoliko dana	Uopće ne	Uopće ne	Uopće ne	Nekoliko dana	Uopće ne	Uopće ne	Nikada	Rijetko ili nikada	Definitivno se odnosi na mene	U potpunosti se ne odnosi na mene	U potpunosti se ne odnosi na mene
Da	Žensko	23	64	164	6.	4.4	na selu	sam	slobodan/a	prosječno	žive zajedno	fakultet ili više obrazovanje	fakultet ili više obrazovanje	bivši pušač	Ponekad	Ne	Da	Da	Uopće ne	Nekoliko dana	Više od polovine navedenih dana	Više od polovine navedenih dana	Nekoliko dana	Više od polovine navedenih dana	Nekoliko dana	Uopće ne	Uopće ne	Nekoliko dana	Više od polovine navedenih dana	Uopće ne	Uopće ne	Više od polovine navedenih dana	Uopće ne	Uopće ne	Češće od jednom tjedno	Svaki dan	Definitivno se odnosi na mene	Definitivno se odnosi na mene	Definitivno se odnosi na mene
Da	Žensko	23	60	173	6.	4.33	u gradu	sam	u vezi	iznad prosjeka	žive zajedno	fakultet ili više obrazovanje	fakultet ili više obrazovanje	nepušač	Ponekad	Ne	Da	Da	Uopće ne	Nekoliko dana	Nekoliko dana	Uopće ne	Uopće ne	Više od polovine navedenih dana	Uopće ne	Nekoliko dana	Nekoliko dana	Uopće ne	Više od polovine navedenih dana	Uopće ne	Više od polovine navedenih dana	Uopće ne	Uopće ne	Više od polovine navedenih dana	Nekoliko puta mjesečno	Nekoliko puta mjesečno	Uglavnom se odnosi na mene	Uglavnom se ne odnosi na mene	Nisam siguran/a
Da	Žensko	24	53	161	6.	4.36	u gradu	sa obitelji	u vezi	prosječno	žive zajedno	srednja škola	fakultet ili više obrazovanje	nepušač	Ponekad	Ne	Ne	Da	Uopće ne	Nekoliko dana	Nekoliko dana	Uopće ne	Uopće ne	Nekoliko dana	Nekoliko dana	Uopće ne	Nekoliko dana	Nekoliko dana	Nekoliko dana	Uopće ne	Uopće ne	Uopće ne	Nekoliko dana	Uopće ne	Nikada	Rijetko ili nikada	Nisam siguran/a	U potpunosti se ne odnosi na mene	U potpunosti se ne odnosi na mene
Da	Žensko	24	60	163	6.	3.75	u gradu	sam	u vezi	ispod prosjeka	žive zajedno	fakultet ili više obrazovanje	fakultet ili više obrazovanje	nepušač	Ponekad	Ne	Ne	Ne	Uopće ne	Nekoliko dana	Nekoliko dana	Nekoliko dana	Uopće ne	Nekoliko dana	Nekoliko dana	Uopće ne	Uopće ne	Više od polovine navedenih dana	Više od polovine navedenih dana	Nekoliko dana	Nekoliko dana	Nekoliko dana	Uopće ne	Uopće ne	Nekoliko puta godišnje	Rijetko ili nikada	Definitivno se odnosi na mene	Definitivno se odnosi na mene	Uglavnom se odnosi na mene
Da	Žensko	23	60	170	6.	4.8	u gradu	sam	u vezi	prosječno	žive zajedno	srednja škola	srednja škola	nepušač	Ponekad	Ne	Ne	Ne	Nekoliko dana	Skoro svaki dan	Skoro svaki dan	Više od polovine navedenih dana	Nekoliko dana	Nekoliko dana	Skoro svaki dan	Uopće ne	Nekoliko dana	Nekoliko dana	Više od polovine navedenih dana	Nekoliko dana	Više od polovine navedenih dana	Više od polovine navedenih dana	Više od polovine navedenih dana	Uopće ne	Jednom tjedno	Svaki dan	Definitivno se odnosi na mene	Definitivno se odnosi na mene	Definitivno se odnosi na mene
Da	Žensko	24	65	180	6.	4.56	u gradu	sa cimerom	u vezi	prosječno	žive zajedno	srednja škola	fakultet ili više obrazovanje	nepušač	Nikada	Ne	Ne	Ne	Uopće ne	Uopće ne	Nekoliko dana	Uopće ne	Uopće ne	Više od polovine navedenih dana	Nekoliko dana	Nekoliko dana	Uopće ne	Uopće ne	Uopće ne	Uopće ne	Uopće ne	Uopće ne	Uopće ne	Uopće ne	Jednom tjedno	Svaki dan	Uglavnom se odnosi na mene	Nisam siguran/a	Uglavnom se odnosi na mene
Da	Žensko	24	59	167	6.	4.54	u gradu	sa cimerom	slobodan/a	izrazito iznad prosjeka	žive zajedno	fakultet ili više obrazovanje	fakultet ili više obrazovanje	nepušač	Ponekad	Ne	Ne	Ne	Nekoliko dana	Uopće ne	Nekoliko dana	Uopće ne	Uopće ne	Nekoliko dana	Uopće ne	Uopće ne	Uopće ne	Uopće ne	Nekoliko dana	Uopće ne	Uopće ne	Nekoliko dana	Uopće ne	Uopće ne	Jednom tjedno	Svaki dan	Definitivno se odnosi na mene	Uglavnom se odnosi na mene	Uglavnom se odnosi na mene
Da	Žensko	24	53	163	6.	4.7	na selu	sa obitelji	u vezi	prosječno	žive zajedno	srednja škola	srednja škola	trenutni pušač	Ponekad	Ne	Ne	Ne	Uopće ne	Uopće ne	Uopće ne	Uopće ne	Uopće ne	Uopće ne	Uopće ne	Uopće ne	Uopće ne	Nekoliko dana	Nekoliko dana	Uopće ne	Uopće ne	Uopće ne	Uopće ne	Uopće ne	Nekoliko puta godišnje	Rijetko ili nikada	U potpunosti se ne odnosi na mene	U potpunosti se ne odnosi na mene	Uglavnom se ne odnosi na mene
Da	Muško	23	83	182	6.	4.3	u gradu	sa obitelji	slobodan/a	prosječno	ne žive zajedno	srednja škola	srednja škola	nepušač	Ponekad	Ne	Ne	Ne	Nekoliko dana	Nekoliko dana	Više od polovine navedenih dana	Više od polovine navedenih dana	Uopće ne	Nekoliko dana	Uopće ne	Nekoliko dana	Nekoliko dana	Više od polovine navedenih dana	Nekoliko dana	Više od polovine navedenih dana	Nekoliko dana	Nekoliko dana	Uopće ne	Uopće ne	Jednom godišnje ili rjeđe	Rijetko ili nikada	Uglavnom se ne odnosi na mene	Nisam siguran/a	Nisam siguran/a
Da	Žensko	24	55	170	6.	4.53	u gradu	sa obitelji	slobodan/a	ispod prosjeka	žive zajedno	fakultet ili više obrazovanje	fakultet ili više obrazovanje	nepušač	Ponekad	Ne	Ne	Ne	Uopće ne	Nekoliko dana	Nekoliko dana	Uopće ne	Uopće ne	Uopće ne	Uopće ne	Uopće ne	Uopće ne	Nekoliko dana	Nekoliko dana	Uopće ne	Uopće ne	Uopće ne	Uopće ne	Uopće ne	Nikada	Rijetko ili nikada	Uglavnom se odnosi na mene	Uglavnom se odnosi na mene	Uglavnom se odnosi na mene
Da	Žensko	24	54	172	6.	4.5	u gradu	sam	slobodan/a	iznad prosjeka	žive zajedno	srednja škola	srednja škola	nepušač	Nikada	Ne	Ne	Ne	Nekoliko dana	Nekoliko dana	Nekoliko dana	Nekoliko dana	Uopće ne	Nekoliko dana	Više od polovine navedenih dana	Uopće ne	Uopće ne	Uopće ne	Nekoliko dana	Nekoliko dana	Uopće ne	Nekoliko dana	Uopće ne	Uopće ne	Češće od jednom tjedno	Češće od jednom dnevno	Definitivno se odnosi na mene	Definitivno se odnosi na mene	Definitivno se odnosi na mene
Da	Žensko	23	58	167	6.	4.67	u gradu	sam	u vezi	prosječno	žive zajedno	srednja škola	osnovna škola	nepušač	Ponekad	Ne	Ne	Ne	Nekoliko dana	Nekoliko dana	Nekoliko dana	Nekoliko dana	Uopće ne	Nekoliko dana	Uopće ne	Nekoliko dana	Uopće ne	Više od polovine navedenih dana	Više od polovine navedenih dana	Uopće ne	Uopće ne	Uopće ne	Uopće ne	Uopće ne	Jednom godišnje ili rjeđe	Rijetko ili nikada	Nisam siguran/a	Nisam siguran/a	Nisam siguran/a
Da	Muško	24	85	189	6.	4.61	na selu	sa cimerom	slobodan/a	iznad prosjeka	žive zajedno	srednja škola	srednja škola	nepušač	Nikada	Ne	Ne	Ne	Uopće ne	Uopće ne	Uopće ne	Uopće ne	Uopće ne	Uopće ne	Uopće ne	Uopće ne	Uopće ne	Nekoliko dana	Nekoliko dana	Uopće ne	Uopće ne	Uopće ne	Uopće ne	Uopće ne	Nekoliko puta godišnje	Dva ili više puta tjedno	Definitivno se odnosi na mene	Uglavnom se odnosi na mene	Uglavnom se odnosi na mene
Da	Žensko	23	58	166	6.	4.82	na selu	sa obitelji	slobodan/a	iznad prosjeka	žive zajedno	srednja škola	srednja škola	trenutni pušač	Ponekad	Ne	Ne	Ne	Nekoliko dana	Uopće ne	Uopće ne	Uopće ne	Uopće ne	Nekoliko dana	Uopće ne	Nekoliko dana	Uopće ne	Uopće ne	Uopće ne	Uopće ne	Više od polovine navedenih dana	Uopće ne	Uopće ne	Uopće ne	Jednom godišnje ili rjeđe	Rijetko ili nikada	Definitivno se odnosi na mene	Uglavnom se odnosi na mene	Nisam siguran/a
Da	Muško	24	80	191	6.	4.93	u gradu	sa cimerom	slobodan/a	prosječno	žive zajedno	fakultet ili više obrazovanje	fakultet ili više obrazovanje	nepušač	Nikada	Ne	Ne	Ne	Nekoliko dana	Uopće ne	Nekoliko dana	Nekoliko dana	Uopće ne	Nekoliko dana	Uopće ne	Nekoliko dana	Uopće ne	Uopće ne	Nekoliko dana	Uopće ne	Uopće ne	Nekoliko dana	Uopće ne	Uopće ne	Češće od jednom tjedno	Svaki dan	Definitivno se odnosi na mene	Definitivno se odnosi na mene	Definitivno se odnosi na mene
Da	Muško	24	82	184	6.	4.6	na selu	sa cimerom	slobodan/a	prosječno	žive zajedno	srednja škola	srednja škola	nepušač	Ponekad	Ne	Da	Ne	Nekoliko dana	Uopće ne	Više od polovine navedenih dana	Više od polovine navedenih dana	Nekoliko dana	Nekoliko dana	Nekoliko dana	Nekoliko dana	Uopće ne	Uopće ne	Uopće ne	Uopće ne	Uopće ne	Uopće ne	Uopće ne	Uopće ne	Nekoliko puta mjesečno	Svaki dan	Nisam siguran/a	Uglavnom se odnosi na mene	Nisam siguran/a
Da	Žensko	30	67	164	6.	3.7	u gradu	sa obitelji	slobodan/a	ispod prosjeka	žive zajedno	srednja škola	fakultet ili više obrazovanje	trenutni pušač	Ponekad	Ne	Ne	Ne	Uopće ne	Nekoliko dana	Uopće ne	Nekoliko dana	Uopće ne	Uopće ne	Uopće ne	Uopće ne	Uopće ne	Uopće ne	Uopće ne	Uopće ne	Uopće ne	Nekoliko dana	Uopće ne	Uopće ne	Jednom tjedno	Svaki dan	Definitivno se odnosi na mene	Uglavnom se odnosi na mene	Uglavnom se odnosi na mene
Da	Žensko	24	48	159	6.	4.33	u gradu	sam	slobodan/a	prosječno	žive zajedno	srednja škola	srednja škola	nepušač	Ponekad	Ne	Ne	Ne	Nekoliko dana	Nekoliko dana	Nekoliko dana	Nekoliko dana	Uopće ne	Nekoliko dana	Uopće ne	Uopće ne	Nekoliko dana	Nekoliko dana	Nekoliko dana	Uopće ne	Nekoliko dana	Uopće ne	Uopće ne	Uopće ne	Jednom tjedno	Svaki dan	Nisam siguran/a	Nisam siguran/a	Uglavnom se odnosi na mene
Da	Muško	26	92	187	6.	4.7	u gradu	sam	slobodan/a	izrazito iznad prosjeka	žive zajedno	srednja škola	srednja škola	trenutni pušač	Ponekad	Ne	Da	Ne	Uopće ne	Nekoliko dana	Nekoliko dana	Nekoliko dana	Uopće ne	Uopće ne	Uopće ne	Nekoliko dana	Uopće ne	Nekoliko dana	Nekoliko dana	Nekoliko dana	Uopće ne	Uopće ne	Uopće ne	Uopće ne	Nekoliko puta godišnje	Rijetko ili nikada	Uglavnom se odnosi na mene	Uglavnom se ne odnosi na mene	Uglavnom se ne odnosi na mene
Da	Žensko	25	63	173	6.	5	u gradu	sa cimerom	u vezi	prosječno	ne žive zajedno	srednja škola	srednja škola	nepušač	Ponekad	Ne	Da	Ne	Nekoliko dana	Nekoliko dana	Nekoliko dana	Više od polovine navedenih dana	Uopće ne	Uopće ne	Nekoliko dana	Nekoliko dana	Nekoliko dana	Više od polovine navedenih dana	Više od polovine navedenih dana	Nekoliko dana	Uopće ne	Nekoliko dana	Uopće ne	Uopće ne	Nekoliko puta godišnje	Svaki dan	Definitivno se odnosi na mene	Uglavnom se odnosi na mene	Uglavnom se odnosi na mene
Da	Muško	23	77	178	6.	4.54	u gradu	sam	slobodan/a	iznad prosjeka	žive zajedno	srednja škola	srednja škola	nepušač	Ponekad	Ne	Ne	Ne	Uopće ne	Nekoliko dana	Uopće ne	Uopće ne	Uopće ne	Uopće ne	Uopće ne	Uopće ne	Uopće ne	Uopće ne	Uopće ne	Uopće ne	Uopće ne	Uopće ne	Uopće ne	Uopće ne	Nikada	Rijetko ili nikada	U potpunosti se ne odnosi na mene	U potpunosti se ne odnosi na mene	U potpunosti se ne odnosi na mene
Da	Žensko	23	83	183	6.	4.77	u gradu	sa cimerom	u vezi	iznad prosjeka	ne žive zajedno	srednja škola	fakultet ili više obrazovanje	nepušač	Ponekad	Ne	Da	Ne	Uopće ne	Uopće ne	Nekoliko dana	Uopće ne	Uopće ne	Nekoliko dana	Uopće ne	Nekoliko dana	Uopće ne	Nekoliko dana	Uopće ne	Uopće ne	Nekoliko dana	Nekoliko dana	Uopće ne	Uopće ne	Jednom godišnje ili rjeđe	Rijetko ili nikada	Nisam siguran/a	Uglavnom se ne odnosi na mene	Uglavnom se ne odnosi na mene
Da	Žensko	23	69	163	6.	4.4	u gradu	sam	u vezi	prosječno	žive zajedno	srednja škola	srednja škola	nepušač	Ponekad	Ne	Ne	Ne	Uopće ne	Uopće ne	Nekoliko dana	Nekoliko dana	Nekoliko dana	Više od polovine navedenih dana	Skoro svaki dan	Uopće ne	Uopće ne	Uopće ne	Nekoliko dana	Uopće ne	Uopće ne	Uopće ne	Uopće ne	Uopće ne	Jednom tjedno	Svaki dan	Uglavnom se odnosi na mene	Uglavnom se odnosi na mene	Definitivno se odnosi na mene
Da	Žensko	25	59	163	6.	4.1	u gradu	sa obitelji	u vezi	iznad prosjeka	ne žive zajedno	fakultet ili više obrazovanje	srednja škola	trenutni pušač	1x tjedno	Ne	Da	Da	Nekoliko dana	Uopće ne	Nekoliko dana	Uopće ne	Uopće ne	Više od polovine navedenih dana	Uopće ne	Uopće ne	Uopće ne	Više od polovine navedenih dana	Nekoliko dana	Više od polovine navedenih dana	Uopće ne	Uopće ne	Uopće ne	Uopće ne	Jednom godišnje ili rjeđe	Dva ili više puta tjedno	Uglavnom se odnosi na mene	Uglavnom se odnosi na mene	Nisam siguran/a
Da	Muško	23	90	193	6.	3.95	u gradu	sa obitelji	slobodan/a	ispod prosjeka	žive zajedno	fakultet ili više obrazovanje	srednja škola	trenutni pušač	Ponekad	Ne	Ne	Ne	Uopće ne	Uopće ne	Uopće ne	Uopće ne	Uopće ne	Uopće ne	Uopće ne	Uopće ne	Uopće ne	Uopće ne	Uopće ne	Uopće ne	Uopće ne	Uopće ne	Uopće ne	Uopće ne	Jednom tjedno	Rijetko ili nikada	Uglavnom se ne odnosi na mene	Uglavnom se ne odnosi na mene	Uglavnom se odnosi na mene
Da	Muško	24	75	176	6.	4.5	na selu	sa obitelji	slobodan/a	prosječno	žive zajedno	srednja škola	fakultet ili više obrazovanje	nepušač	Ponekad	Ne	Ne	Ne	Uopće ne	Uopće ne	Nekoliko dana	Uopće ne	Uopće ne	Uopće ne	Nekoliko dana	Nekoliko dana	Nekoliko dana	Uopće ne	Uopće ne	Uopće ne	Nekoliko dana	Uopće ne	Uopće ne	Uopće ne	Nekoliko puta godišnje	Rijetko ili nikada	Nisam siguran/a	Nisam siguran/a	Nisam siguran/a
Da	Žensko	24	62	168	6.	4.78	u gradu	sa obitelji	u vezi	prosječno	žive zajedno	fakultet ili više obrazovanje	srednja škola	nepušač	Ponekad	Ne	Da	Ne	Nekoliko dana	Više od polovine navedenih dana	Više od polovine navedenih dana	Uopće ne	Uopće ne	Više od polovine navedenih dana	Više od polovine navedenih dana	Više od polovine navedenih dana	Nekoliko dana	Više od polovine navedenih dana	Više od polovine navedenih dana	Više od polovine navedenih dana	Uopće ne	Uopće ne	Uopće ne	Nekoliko dana	Jednom tjedno	Dva ili više puta tjedno	Uglavnom se ne odnosi na mene	Uglavnom se odnosi na mene	Definitivno se odnosi na mene
Da	Žensko	24	50	165	6.	4	u gradu	sa obitelji	u vezi	iznad prosjeka	žive zajedno	srednja škola	fakultet ili više obrazovanje	nepušač	Ponekad	Ne	Ne	Ne	Uopće ne	Uopće ne	Uopće ne	Uopće ne	Uopće ne	Uopće ne	Uopće ne	Uopće ne	Uopće ne	Uopće ne	Nekoliko dana	Uopće ne	Uopće ne	Uopće ne	Uopće ne	Uopće ne	Nekoliko puta godišnje	Nekoliko puta mjesečno	Nisam siguran/a	Uglavnom se ne odnosi na mene	Nisam siguran/a
Da	Žensko	24	80	172	6.	4.3	u gradu	sa obitelji	slobodan/a	prosječno	ne žive zajedno	srednja škola	srednja škola	nepušač	1x tjedno	Ne	Da	Ne	Nekoliko dana	Uopće ne	Nekoliko dana	Nekoliko dana	Uopće ne	Uopće ne	Uopće ne	Uopće ne	Uopće ne	Nekoliko dana	Nekoliko dana	Uopće ne	Uopće ne	Uopće ne	Uopće ne	Uopće ne	Jednom tjedno	Jednom tjedno	Definitivno se odnosi na mene	Uglavnom se odnosi na mene	Uglavnom se odnosi na mene
Da	Žensko	28	63	170	6.	4.5	u gradu	sa obitelji	u vezi	iznad prosjeka	žive zajedno	fakultet ili više obrazovanje	fakultet ili više obrazovanje	bivši pušač	Ponekad	Ne	Da	Ne	Uopće ne	Nekoliko dana	Nekoliko dana	Nekoliko dana	Nekoliko dana	Nekoliko dana	Više od polovine navedenih dana	Skoro svaki dan	Nekoliko dana	Nekoliko dana	Nekoliko dana	Nekoliko dana	Nekoliko dana	Nekoliko dana	Uopće ne	Uopće ne	Nikada	Svaki dan	U potpunosti se ne odnosi na mene	Nisam siguran/a	Definitivno se odnosi na mene
Da	Žensko	24	55	170	6.	4.2	u gradu	sam	u vezi	iznad prosjeka	žive zajedno	fakultet ili više obrazovanje	fakultet ili više obrazovanje	nepušač	Ponekad	Ne	Ne	Ne	Uopće ne	Uopće ne	Nekoliko dana	Uopće ne	Uopće ne	Nekoliko dana	Uopće ne	Uopće ne	Nekoliko dana	Više od polovine navedenih dana	Više od polovine navedenih dana	Nekoliko dana	Uopće ne	Uopće ne	Uopće ne	Uopće ne	Češće od jednom tjedno	Češće od jednom dnevno	Definitivno se odnosi na mene	Definitivno se odnosi na mene	Definitivno se odnosi na mene
Da	Žensko	25	60	167	6.	4.62	u gradu	sa obitelji	slobodan/a	prosječno	žive zajedno	fakultet ili više obrazovanje	fakultet ili više obrazovanje	nepušač	Ponekad	Ne	Da	Ne	Nekoliko dana	Nekoliko dana	Više od polovine navedenih dana	Nekoliko dana	Uopće ne	Uopće ne	Nekoliko dana	Nekoliko dana	Više od polovine navedenih dana	Više od polovine navedenih dana	Više od polovine navedenih dana	Nekoliko dana	Nekoliko dana	Uopće ne	Uopće ne	Uopće ne	Nekoliko puta mjesečno	Nekoliko puta mjesečno	Uglavnom se odnosi na mene	Nisam siguran/a	Uglavnom se odnosi na mene
Da	Žensko	23	60	160	6.	4.25	u gradu	sa cimerom	slobodan/a	prosječno	žive zajedno	fakultet ili više obrazovanje	fakultet ili više obrazovanje	trenutni pušač	Ponekad	Ne	Da	Da	Nekoliko dana	Nekoliko dana	Nekoliko dana	Nekoliko dana	Uopće ne	Uopće ne	Uopće ne	Uopće ne	Uopće ne	Uopće ne	Uopće ne	Uopće ne	Uopće ne	Uopće ne	Uopće ne	Uopće ne	Jednom tjedno	Svaki dan	Definitivno se odnosi na mene	Uglavnom se ne odnosi na mene	U potpunosti se ne odnosi na mene
Da	Žensko	26	57	171	6.	4.5	u gradu	sa obitelji	slobodan/a	prosječno	ne žive zajedno	srednja škola	srednja škola	nepušač	Ponekad	Ne	Da	Ne	Nekoliko dana	Nekoliko dana	Više od polovine navedenih dana	Nekoliko dana	Uopće ne	Više od polovine navedenih dana	Više od polovine navedenih dana	Nekoliko dana	Nekoliko dana	Nekoliko dana	Nekoliko dana	Nekoliko dana	Više od polovine navedenih dana	Nekoliko dana	Uopće ne	Uopće ne	Nekoliko puta mjesečno	Dva ili više puta tjedno	Definitivno se odnosi na mene	Definitivno se odnosi na mene	Uglavnom se odnosi na mene
Da	Muško	24	90	182	6.	4	u gradu	sa cimerom	slobodan/a	izrazito ispod prosjeka	žive zajedno	srednja škola	srednja škola	nepušač	Ponekad	Ne	Da	Ne	Nekoliko dana	Više od polovine navedenih dana	Više od polovine navedenih dana	Skoro svaki dan	Nekoliko dana	Više od polovine navedenih dana	Skoro svaki dan	Više od polovine navedenih dana	Više od polovine navedenih dana	Skoro svaki dan	Nekoliko dana	Više od polovine navedenih dana	Nekoliko dana	Nekoliko dana	Više od polovine navedenih dana	Uopće ne	Jednom tjedno	Dva ili više puta tjedno	Definitivno se odnosi na mene	Definitivno se odnosi na mene	Definitivno se odnosi na mene
Da	Muško	23	100	183	6.	4.6	na selu	sam	u vezi	prosječno	žive zajedno	srednja škola	srednja škola	nepušač	Ponekad	Ponekad	Ne	Da	Nekoliko dana	Više od polovine navedenih dana	Više od polovine navedenih dana	Više od polovine navedenih dana	Nekoliko dana	Više od polovine navedenih dana	Nekoliko dana	Skoro svaki dan	Uopće ne	Uopće ne	Nekoliko dana	Uopće ne	Uopće ne	Nekoliko dana	Uopće ne	Uopće ne	Nekoliko puta godišnje	Rijetko ili nikada	Uglavnom se ne odnosi na mene	U potpunosti se ne odnosi na mene	Nisam siguran/a
Da	Muško	26	95	185	6.	3.7	u gradu	sa obitelji	u vezi	iznad prosjeka	žive zajedno	fakultet ili više obrazovanje	fakultet ili više obrazovanje	nepušač	Ponekad	Ne	Ne	Da	Više od polovine navedenih dana	Nekoliko dana	Nekoliko dana	Nekoliko dana	Nekoliko dana	Nekoliko dana	Više od polovine navedenih dana	Više od polovine navedenih dana	Nekoliko dana	Više od polovine navedenih dana	Više od polovine navedenih dana	Nekoliko dana	Nekoliko dana	Nekoliko dana	Uopće ne	Uopće ne	Jednom godišnje ili rjeđe	Rijetko ili nikada	Nisam siguran/a	Uglavnom se ne odnosi na mene	Nisam siguran/a
Da	Žensko	25	54	176	6.	4.75	u gradu	sa obitelji	slobodan/a	ispod prosjeka	ne žive zajedno	srednja škola	fakultet ili više obrazovanje	trenutni pušač	Nikada	Ne	Da	Ne	Skoro svaki dan	Skoro svaki dan	Skoro svaki dan	Više od polovine navedenih dana	Uopće ne	Skoro svaki dan	Nekoliko dana	Nekoliko dana	Uopće ne	Više od polovine navedenih dana	Skoro svaki dan	Skoro svaki dan	Nekoliko dana	Više od polovine navedenih dana	Uopće ne	Uopće ne	Jednom godišnje ili rjeđe	Svaki dan	Definitivno se odnosi na mene	Uglavnom se odnosi na mene	Nisam siguran/a
Da	Muško	24	74	179	6.	4.64	u gradu	sa obitelji	slobodan/a	iznad prosjeka	žive zajedno	fakultet ili više obrazovanje	fakultet ili više obrazovanje	nepušač	Ponekad	Ne	Ne	Ne	Nekoliko dana	Nekoliko dana	Više od polovine navedenih dana	Nekoliko dana	Nekoliko dana	Nekoliko dana	Uopće ne	Nekoliko dana	Nekoliko dana	Nekoliko dana	Više od polovine navedenih dana	Uopće ne	Nekoliko dana	Nekoliko dana	Uopće ne	Uopće ne	Nekoliko puta godišnje	Rijetko ili nikada	Uglavnom se odnosi na mene	Nisam siguran/a	Uglavnom se odnosi na mene
Ne	Muško	23	82	179	6.	4.2	u gradu	sam	slobodan/a	izrazito iznad prosjeka	žive zajedno	srednja škola	fakultet ili više obrazovanje	trenutni pušač	1x tjedno	Ne	Da	Ne	Nekoliko dana	Nekoliko dana	Više od polovine navedenih dana	Više od polovine navedenih dana	Nekoliko dana	Uopće ne	Nekoliko dana	Nekoliko dana	Nekoliko dana	Više od polovine navedenih dana	Više od polovine navedenih dana	Skoro svaki dan	Uopće ne	Nekoliko dana	Uopće ne	Uopće ne	Jednom tjedno	Rijetko ili nikada	Uglavnom se odnosi na mene	Uglavnom se odnosi na mene	Uglavnom se odnosi na mene
Da	Žensko	23	70	169	6.	4.3	na selu	sa obitelji	u vezi	prosječno	ne žive zajedno	fakultet ili više obrazovanje	srednja škola	nepušač	Ponekad	Ne	Da	Ne	Nekoliko dana	Nekoliko dana	Uopće ne	Nekoliko dana	Nekoliko dana	Nekoliko dana	Uopće ne	Nekoliko dana	Nekoliko dana	Skoro svaki dan	Nekoliko dana	Više od polovine navedenih dana	Skoro svaki dan	Skoro svaki dan	Uopće ne	Nekoliko dana	Nekoliko puta mjesečno	Rijetko ili nikada	Uglavnom se ne odnosi na mene	Uglavnom se ne odnosi na mene	Uglavnom se ne odnosi na mene
Da	Žensko	21	46	165	4.	4.57	u gradu	sa cimerom	u vezi	prosječno	žive zajedno	srednja škola	fakultet ili više obrazovanje	trenutni pušač	Nikada	Da	Da	Da	Skoro svaki dan	Skoro svaki dan	Skoro svaki dan	Skoro svaki dan	Više od polovine navedenih dana	Nekoliko dana	Više od polovine navedenih dana	Više od polovine navedenih dana	Više od polovine navedenih dana	Skoro svaki dan	Skoro svaki dan	Više od polovine navedenih dana	Više od polovine navedenih dana	Skoro svaki dan	Nekoliko dana	Nekoliko dana	Nikada	Rijetko ili nikada	U potpunosti se ne odnosi na mene	Uglavnom se ne odnosi na mene	U potpunosti se ne odnosi na mene
Da	Muško	24	95	188	4.	4.167	u gradu	sa obitelji	u vezi	iznad prosjeka	žive zajedno	fakultet ili više obrazovanje	fakultet ili više obrazovanje	bivši pušač	Ponekad	Ponekad	Ne	Ne	Nekoliko dana	Nekoliko dana	Nekoliko dana	Nekoliko dana	Uopće ne	Nekoliko dana	Nekoliko dana	Nekoliko dana	Nekoliko dana	Nekoliko dana	Nekoliko dana	Nekoliko dana	Nekoliko dana	Nekoliko dana	Nekoliko dana	Nekoliko dana	Nikada	Rijetko ili nikada	U potpunosti se ne odnosi na mene	U potpunosti se ne odnosi na mene	U potpunosti se ne odnosi na mene
Da	Žensko	22	64	171	4.	4.5	u gradu	sam	u vezi	prosječno	žive zajedno	srednja škola	srednja škola	nepušač	Ponekad	Ne	Ne	Da	Više od polovine navedenih dana	Nekoliko dana	Nekoliko dana	Uopće ne	Uopće ne	Uopće ne	Uopće ne	Nekoliko dana	Više od polovine navedenih dana	Skoro svaki dan	Skoro svaki dan	Više od polovine navedenih dana	Uopće ne	Nekoliko dana	Uopće ne	Uopće ne	Jednom tjedno	Svaki dan	Uglavnom se odnosi na mene	Uglavnom se odnosi na mene	Uglavnom se odnosi na mene
Da	Muško	21	69	175	4.	4	u gradu	sam	slobodan/a	prosječno	žive zajedno	srednja škola	srednja škola	nepušač	Ponekad	Ne	Ne	Ne	Nekoliko dana	Uopće ne	Više od polovine navedenih dana	Nekoliko dana	Uopće ne	Uopće ne	Uopće ne	Nekoliko dana	Uopće ne	Više od polovine navedenih dana	Uopće ne	Nekoliko dana	Uopće ne	Više od polovine navedenih dana	Uopće ne	Uopće ne	Češće od jednom tjedno	Jednom tjedno	Definitivno se odnosi na mene	Definitivno se odnosi na mene	Definitivno se odnosi na mene
Da	Muško	23	94	184	4.	4	u gradu	sa cimerom	u vezi	izrazito iznad prosjeka	ne žive zajedno	srednja škola	srednja škola	nepušač	Ponekad	Ne	Ne	Ne	Uopće ne	Uopće ne	Uopće ne	Uopće ne	Uopće ne	Nekoliko dana	Uopće ne	Uopće ne	Uopće ne	Nekoliko dana	Nekoliko dana	Uopće ne	Uopće ne	Uopće ne	Uopće ne	Uopće ne	Jednom tjedno	Svaki dan	Definitivno se odnosi na mene	Definitivno se odnosi na mene	Definitivno se odnosi na mene
Da	Muško	24	75	179	4.	3.6	na selu	sa obitelji	u vezi	iznad prosjeka	ne žive zajedno	srednja škola	srednja škola	trenutni pušač	≥3x tjedno	Ponekad	Ne	Da	Više od polovine navedenih dana	Više od polovine navedenih dana	Više od polovine navedenih dana	Više od polovine navedenih dana	Nekoliko dana	Više od polovine navedenih dana	Više od polovine navedenih dana	Nekoliko dana	Više od polovine navedenih dana	Uopće ne	Više od polovine navedenih dana	Nekoliko dana	Više od polovine navedenih dana	Nekoliko dana	Uopće ne	Uopće ne	Jednom tjedno	Jednom tjedno	Definitivno se odnosi na mene	Definitivno se odnosi na mene	Definitivno se odnosi na mene
Da	Žensko	21	65	160	4.	5	na selu	sa cimerom	u vezi	iznad prosjeka	žive zajedno	osnovna škola	srednja škola	nepušač	Ponekad	Ne	Ne	Ne	Uopće ne	Uopće ne	Nekoliko dana	Uopće ne	Nekoliko dana	Nekoliko dana	Uopće ne	Nekoliko dana	Uopće ne	Uopće ne	Više od polovine navedenih dana	Uopće ne	Uopće ne	Uopće ne	Uopće ne	Uopće ne	Jednom godišnje ili rjeđe	Rijetko ili nikada	U potpunosti se ne odnosi na mene	U potpunosti se ne odnosi na mene	U potpunosti se ne odnosi na mene
Da	Žensko	23	64	174	3.	4	u gradu	sa obitelji	u vezi	izrazito ispod prosjeka	žive zajedno	fakultet ili više obrazovanje	srednja škola	nepušač	Nikada	Ne	Da	Ne	Nekoliko dana	Uopće ne	Uopće ne	Uopće ne	Uopće ne	Nekoliko dana	Nekoliko dana	Nekoliko dana	Nekoliko dana	Uopće ne	Nekoliko dana	Uopće ne	Nekoliko dana	Uopće ne	Uopće ne	Uopće ne	Jednom tjedno	Dva ili više puta tjedno	Uglavnom se odnosi na mene	Definitivno se odnosi na mene	Definitivno se odnosi na mene
Da	Muško	24	80	170	4.	4.3	u gradu	sa obitelji	slobodan/a	prosječno	žive zajedno	srednja škola	fakultet ili više obrazovanje	bivši pušač	Ponekad	Ne	Da	Ne	Više od polovine navedenih dana	Više od polovine navedenih dana	Više od polovine navedenih dana	Uopće ne	Nekoliko dana	Uopće ne	Više od polovine navedenih dana	Nekoliko dana	Više od polovine navedenih dana	Nekoliko dana	Nekoliko dana	Uopće ne	Nekoliko dana	Uopće ne	Uopće ne	Više od polovine navedenih dana	Nikada	Rijetko ili nikada	U potpunosti se ne odnosi na mene	U potpunosti se ne odnosi na mene	U potpunosti se ne odnosi na mene
Da	Muško	23	85	180	4.	3.5	na selu	sam	slobodan/a	iznad prosjeka	žive zajedno	srednja škola	fakultet ili više obrazovanje	nepušač	Ponekad	Ne	Ne	Ne	Uopće ne	Uopće ne	Uopće ne	Uopće ne	Uopće ne	Uopće ne	Uopće ne	Uopće ne	Uopće ne	Uopće ne	Nekoliko dana	Uopće ne	Nekoliko dana	Više od polovine navedenih dana	Uopće ne	Uopće ne	Jednom tjedno	Svaki dan	Uglavnom se odnosi na mene	Uglavnom se odnosi na mene	Uglavnom se odnosi na mene
Da	Muško	22	93	187	4.	4.5	na selu	sa obitelji	u vezi	prosječno	žive zajedno	srednja škola	srednja škola	nepušač	2x tjedno	Ne	Ne	Ne	Uopće ne	Uopće ne	Uopće ne	Uopće ne	Uopće ne	Uopće ne	Uopće ne	Uopće ne	Uopće ne	Uopće ne	Nekoliko dana	Nekoliko dana	Uopće ne	Uopće ne	Uopće ne	Uopće ne	Jednom tjedno	Svaki dan	Definitivno se odnosi na mene	Nisam siguran/a	Uglavnom se ne odnosi na mene
Da	Muško	22	110	197	4.	4	na selu	sam	u vezi	iznad prosjeka	žive zajedno	srednja škola	srednja škola	nepušač	Ponekad	Ne	Ne	Ne	Uopće ne	Uopće ne	Uopće ne	Nekoliko dana	Uopće ne	Uopće ne	Uopće ne	Nekoliko dana	Uopće ne	Nekoliko dana	Nekoliko dana	Nekoliko dana	Uopće ne	Nekoliko dana	Uopće ne	Uopće ne	Jednom tjedno	Svaki dan	Definitivno se odnosi na mene	Definitivno se odnosi na mene	Definitivno se odnosi na mene
Da	Žensko	23	75	168	5.	4.1	u gradu	sa cimerom	slobodan/a	prosječno	ne žive zajedno	srednja škola	srednja škola	nepušač	Ponekad	Ne	Ne	Ne	Više od polovine navedenih dana	Uopće ne	Nekoliko dana	Uopće ne	Uopće ne	Uopće ne	Uopće ne	Uopće ne	Uopće ne	Uopće ne	Više od polovine navedenih dana	Uopće ne	Uopće ne	Uopće ne	Uopće ne	Uopće ne	Nekoliko puta godišnje	Rijetko ili nikada	Uglavnom se ne odnosi na mene	Uglavnom se ne odnosi na mene	Uglavnom se ne odnosi na mene
Da	Žensko	22	67	169	5.	4.6	u gradu	sam	u vezi	iznad prosjeka	žive zajedno	srednja škola	fakultet ili više obrazovanje	nepušač	Ponekad	Ne	Da	Ne	Nekoliko dana	Nekoliko dana	Nekoliko dana	Nekoliko dana	Uopće ne	Uopće ne	Uopće ne	Uopće ne	Uopće ne	Uopće ne	Više od polovine navedenih dana	Nekoliko dana	Uopće ne	Uopće ne	Uopće ne	Uopće ne	Nikada	Rijetko ili nikada	Nisam siguran/a	Uglavnom se ne odnosi na mene	Uglavnom se ne odnosi na mene
Da	Žensko	23	50	159	5.	4.7	na selu	sa cimerom	slobodan/a	prosječno	žive zajedno	fakultet ili više obrazovanje	fakultet ili više obrazovanje	nepušač	Ponekad	Ne	Da	Da	Skoro svaki dan	Nekoliko dana	Više od polovine navedenih dana	Skoro svaki dan	Nekoliko dana	Nekoliko dana	Nekoliko dana	Nekoliko dana	Više od polovine navedenih dana	Skoro svaki dan	Skoro svaki dan	Skoro svaki dan	Nekoliko dana	Više od polovine navedenih dana	Nekoliko dana	Nekoliko dana	Jednom tjedno	Svaki dan	Uglavnom se odnosi na mene	Uglavnom se ne odnosi na mene	Uglavnom se ne odnosi na mene
Da	Žensko	22	64	169	5.	4	u gradu	sa cimerom	u vezi	prosječno	žive zajedno	srednja škola	srednja škola	nepušač	Ponekad	Ne	Ne	Ne	Nekoliko dana	Nekoliko dana	Nekoliko dana	Nekoliko dana	Uopće ne	Nekoliko dana	Više od polovine navedenih dana	Uopće ne	Uopće ne	Nekoliko dana	Nekoliko dana	Uopće ne	Nekoliko dana	Uopće ne	Uopće ne	Uopće ne	Nekoliko puta godišnje	Rijetko ili nikada	Uglavnom se odnosi na mene	Uglavnom se ne odnosi na mene	Uglavnom se odnosi na mene
Da	Muško	22	85	180	5.	4.8	na selu	sa cimerom	slobodan/a	prosječno	žive zajedno	osnovna škola	srednja škola	nepušač	Ponekad	Ne	Da	Ne	Nekoliko dana	Uopće ne	Nekoliko dana	Nekoliko dana	Uopće ne	Nekoliko dana	Nekoliko dana	Uopće ne	Uopće ne	Nekoliko dana	Nekoliko dana	Uopće ne	Nekoliko dana	Nekoliko dana	Uopće ne	Uopće ne	Jednom tjedno	Svaki dan	Definitivno se odnosi na mene	Nisam siguran/a	Uglavnom se odnosi na mene
Da	Žensko	22	70	178	5.	4.3	u gradu	sa cimerom	slobodan/a	ispod prosjeka	žive zajedno	srednja škola	srednja škola	nepušač	Ponekad	Ne	Da	Ne	Nekoliko dana	Više od polovine navedenih dana	Skoro svaki dan	Više od polovine navedenih dana	Uopće ne	Nekoliko dana	Više od polovine navedenih dana	Skoro svaki dan	Skoro svaki dan	Nekoliko dana	Nekoliko dana	Više od polovine navedenih dana	Skoro svaki dan	Više od polovine navedenih dana	Više od polovine navedenih dana	Više od polovine navedenih dana	Jednom godišnje ili rjeđe	Rijetko ili nikada	Nisam siguran/a	Nisam siguran/a	Uglavnom se odnosi na mene
Da	Žensko	22	65	170	5.	4.87	na selu	sa obitelji	u vezi	prosječno	žive zajedno	osnovna škola	srednja škola	nepušač	Ponekad	Ne	Da	Da	Uopće ne	Nekoliko dana	Nekoliko dana	Nekoliko dana	Uopće ne	Nekoliko dana	Nekoliko dana	Uopće ne	Uopće ne	Uopće ne	Nekoliko dana	Nekoliko dana	Uopće ne	Nekoliko dana	Uopće ne	Uopće ne	Jednom godišnje ili rjeđe	Rijetko ili nikada	U potpunosti se ne odnosi na mene	Nisam siguran/a	Uglavnom se ne odnosi na mene
Da	Žensko	24	80	170	4.	4.2	u gradu	sa obitelji	slobodan/a	iznad prosjeka	žive zajedno	fakultet ili više obrazovanje	fakultet ili više obrazovanje	nepušač	Ponekad	Ne	Da	Ne	Nekoliko dana	Nekoliko dana	Nekoliko dana	Nekoliko dana	Uopće ne	Nekoliko dana	Uopće ne	Nekoliko dana	Nekoliko dana	Uopće ne	Nekoliko dana	Uopće ne	Uopće ne	Uopće ne	Uopće ne	Uopće ne	Nekoliko puta godišnje	Nekoliko puta mjesečno	Definitivno se odnosi na mene	Uglavnom se odnosi na mene	Nisam siguran/a
Da	Žensko	24	72	163	5.	4.8	na selu	sam	slobodan/a	iznad prosjeka	žive zajedno	fakultet ili više obrazovanje	srednja škola	nepušač	Ponekad	Ne	Da	Da	Uopće ne	Uopće ne	Uopće ne	Uopće ne	Uopće ne	Uopće ne	Uopće ne	Uopće ne	Uopće ne	Uopće ne	Uopće ne	Uopće ne	Uopće ne	Uopće ne	Uopće ne	Uopće ne	Nikada	Nekoliko puta mjesečno	Uglavnom se odnosi na mene	Uglavnom se ne odnosi na mene	Nisam siguran/a
Da	Žensko	23	57	170	5.	4.7	na selu	sam	slobodan/a	prosječno	žive zajedno	osnovna škola	fakultet ili više obrazovanje	nepušač	Nikada	Ne	Da	Da	Nekoliko dana	Uopće ne	Nekoliko dana	Nekoliko dana	Uopće ne	Uopće ne	Uopće ne	Uopće ne	Uopće ne	Nekoliko dana	Nekoliko dana	Uopće ne	Uopće ne	Nekoliko dana	Uopće ne	Uopće ne	Jednom tjedno	Svaki dan	Definitivno se odnosi na mene	Uglavnom se odnosi na mene	Definitivno se odnosi na mene
Da	Žensko	22	80	182	5.	4.2	u gradu	sa obitelji	slobodan/a	iznad prosjeka	žive zajedno	fakultet ili više obrazovanje	srednja škola	nepušač	Ponekad	Ne	Ne	Ne	Uopće ne	Uopće ne	Uopće ne	Uopće ne	Uopće ne	Uopće ne	Uopće ne	Uopće ne	Uopće ne	Uopće ne	Uopće ne	Uopće ne	Uopće ne	Uopće ne	Uopće ne	Uopće ne	Nikada	Rijetko ili nikada	Uglavnom se ne odnosi na mene	U potpunosti se ne odnosi na mene	U potpunosti se ne odnosi na mene
Da	Žensko	23	65	173	5.	4.31	u gradu	sa cimerom	u vezi	iznad prosjeka	ne žive zajedno	srednja škola	fakultet ili više obrazovanje	nepušač	Ponekad	Ne	Da	Da	Nekoliko dana	Uopće ne	Nekoliko dana	Nekoliko dana	Uopće ne	Nekoliko dana	Uopće ne	Uopće ne	Uopće ne	Uopće ne	Uopće ne	Uopće ne	Uopće ne	Uopće ne	Uopće ne	Uopće ne	Jednom tjedno	Svaki dan	Definitivno se odnosi na mene	Uglavnom se odnosi na mene	Uglavnom se odnosi na mene
Da	Žensko	19	65	172	1.	5	u gradu	sa cimerom	slobodan/a	iznad prosjeka	žive zajedno	fakultet ili više obrazovanje	srednja škola	nepušač	1x tjedno	Ne	Ne	Ne	Nekoliko dana	Nekoliko dana	Više od polovine navedenih dana	Uopće ne	Uopće ne	Uopće ne	Nekoliko dana	Nekoliko dana	Nekoliko dana	Uopće ne	Nekoliko dana	Nekoliko dana	Uopće ne	Nekoliko dana	Uopće ne	Uopće ne	Nekoliko puta godišnje	Svaki dan	Definitivno se odnosi na mene	Definitivno se odnosi na mene	Definitivno se odnosi na mene
Da	Žensko	19	57	168	1.	4.86	u gradu	sa cimerom	slobodan/a	prosječno	žive zajedno	srednja škola	srednja škola	nepušač	1x tjedno	Ne	Ne	Ne	Nekoliko dana	Nekoliko dana	Nekoliko dana	Više od polovine navedenih dana	Uopće ne	Uopće ne	Nekoliko dana	Nekoliko dana	Uopće ne	Nekoliko dana	Nekoliko dana	Uopće ne	Uopće ne	Uopće ne	Uopće ne	Uopće ne	Jednom tjedno	Svaki dan	Definitivno se odnosi na mene	Uglavnom se odnosi na mene	Uglavnom se odnosi na mene
Da	Žensko	19	71	173	1.	4.69	u gradu	sa obitelji	u vezi	prosječno	žive zajedno	srednja škola	srednja škola	trenutni pušač	1x tjedno	Ne	Ne	Ne	Skoro svaki dan	Skoro svaki dan	Skoro svaki dan	Skoro svaki dan	Uopće ne	Skoro svaki dan	Uopće ne	Uopće ne	Nekoliko dana	Nekoliko dana	Nekoliko dana	Nekoliko dana	Uopće ne	Nekoliko dana	Nekoliko dana	Uopće ne	Jednom tjedno	Svaki dan	Definitivno se odnosi na mene	Definitivno se odnosi na mene	Definitivno se odnosi na mene
Da	Žensko	18	53	164	1.	4.88	u gradu	sa obitelji	slobodan/a	prosječno	žive zajedno	fakultet ili više obrazovanje	fakultet ili više obrazovanje	nepušač	Ponekad	Ne	Da	Ne	Nekoliko dana	Uopće ne	Nekoliko dana	Uopće ne	Uopće ne	Nekoliko dana	Nekoliko dana	Uopće ne	Uopće ne	Nekoliko dana	Više od polovine navedenih dana	Uopće ne	Uopće ne	Uopće ne	Uopće ne	Uopće ne	Nekoliko puta godišnje	Jednom tjedno	Definitivno se odnosi na mene	Uglavnom se odnosi na mene	Uglavnom se odnosi na mene
Da	Žensko	19	56	163	1.	5	u gradu	sa obitelji	slobodan/a	prosječno	žive zajedno	fakultet ili više obrazovanje	fakultet ili više obrazovanje	trenutni pušač	Ponekad	Ne	Ne	Ne	Nekoliko dana	Nekoliko dana	Nekoliko dana	Uopće ne	Uopće ne	Uopće ne	Uopće ne	Uopće ne	Uopće ne	Uopće ne	Više od polovine navedenih dana	Uopće ne	Uopće ne	Uopće ne	Uopće ne	Uopće ne	Jednom godišnje ili rjeđe	Rijetko ili nikada	Nisam siguran/a	Nisam siguran/a	Uglavnom se odnosi na mene
Da	Žensko	19	60	164	1.	4.7	u gradu	sam	u vezi	prosječno	žive zajedno	fakultet ili više obrazovanje	srednja škola	nepušač	Ponekad	Ne	Ne	Ne	Skoro svaki dan	Skoro svaki dan	Skoro svaki dan	Skoro svaki dan	Više od polovine navedenih dana	Nekoliko dana	Skoro svaki dan	Nekoliko dana	Nekoliko dana	Više od polovine navedenih dana	Skoro svaki dan	Nekoliko dana	Skoro svaki dan	Nekoliko dana	Uopće ne	Uopće ne	Jednom tjedno	Nekoliko puta mjesečno	Uglavnom se odnosi na mene	Nisam siguran/a	Uglavnom se odnosi na mene
Da	Žensko	19	49	154	1.	4.25	u gradu	sa cimerom	u vezi	iznad prosjeka	žive zajedno	srednja škola	srednja škola	nepušač	Nikada	Ne	Da	Ne	Skoro svaki dan	Skoro svaki dan	Skoro svaki dan	Skoro svaki dan	Više od polovine navedenih dana	Više od polovine navedenih dana	Skoro svaki dan	Više od polovine navedenih dana	Skoro svaki dan	Skoro svaki dan	Skoro svaki dan	Više od polovine navedenih dana	Skoro svaki dan	Skoro svaki dan	Skoro svaki dan	Nekoliko dana	Jednom tjedno	Dva ili više puta tjedno	Definitivno se odnosi na mene	Uglavnom se odnosi na mene	Definitivno se odnosi na mene
Da	Žensko	19	85	170	1.	4.6	u gradu	sa cimerom	slobodan/a	iznad prosjeka	žive zajedno	fakultet ili više obrazovanje	fakultet ili više obrazovanje	nepušač	Ponekad	Ne	Ne	Da	Nekoliko dana	Nekoliko dana	Skoro svaki dan	Nekoliko dana	Uopće ne	Uopće ne	Nekoliko dana	Nekoliko dana	Uopće ne	Više od polovine navedenih dana	Više od polovine navedenih dana	Više od polovine navedenih dana	Uopće ne	Nekoliko dana	Uopće ne	Uopće ne	Jednom tjedno	Jednom tjedno	Uglavnom se odnosi na mene	Nisam siguran/a	Uglavnom se odnosi na mene
Da	Žensko	18	58	165	1.	4.6	na selu	sa cimerom	u vezi	iznad prosjeka	žive zajedno	srednja škola	fakultet ili više obrazovanje	nepušač	Ponekad	Ne	Ne	Ne	Nekoliko dana	Nekoliko dana	Nekoliko dana	Nekoliko dana	Nekoliko dana	Nekoliko dana	Nekoliko dana	Uopće ne	Nekoliko dana	Nekoliko dana	Nekoliko dana	Nekoliko dana	Uopće ne	Nekoliko dana	Nekoliko dana	Uopće ne	Jednom tjedno	Svaki dan	Definitivno se odnosi na mene	Definitivno se odnosi na mene	Definitivno se odnosi na mene
Da	Muško	19	78	198	1.	5	u gradu	sa obitelji	u vezi	izrazito iznad prosjeka	žive zajedno	fakultet ili više obrazovanje	fakultet ili više obrazovanje	trenutni pušač	2x tjedno	Ne	Ne	Ne	Nekoliko dana	Uopće ne	Uopće ne	Nekoliko dana	Nekoliko dana	Uopće ne	Uopće ne	Uopće ne	Uopće ne	Uopće ne	Uopće ne	Uopće ne	Uopće ne	Uopće ne	Uopće ne	Uopće ne	Nikada	Rijetko ili nikada	U potpunosti se ne odnosi na mene	U potpunosti se ne odnosi na mene	U potpunosti se ne odnosi na mene
Da	Žensko	18	74	167	1.	4.62	u gradu	sam	slobodan/a	iznad prosjeka	žive zajedno	fakultet ili više obrazovanje	fakultet ili više obrazovanje	nepušač	Nikada	Ne	Ne	Ne	Nekoliko dana	Nekoliko dana	Nekoliko dana	Nekoliko dana	Uopće ne	Uopće ne	Više od polovine navedenih dana	Nekoliko dana	Uopće ne	Uopće ne	Uopće ne	Uopće ne	Uopće ne	Uopće ne	Uopće ne	Uopće ne	Nikada	Rijetko ili nikada	Uglavnom se odnosi na mene	U potpunosti se ne odnosi na mene	U potpunosti se ne odnosi na mene
Da	Muško	19	65	189	1.	4.72	na selu	sa obitelji	slobodan/a	iznad prosjeka	žive zajedno	srednja škola	srednja škola	nepušač	Nikada	Ne	Ne	Ne	Uopće ne	Uopće ne	Uopće ne	Uopće ne	Uopće ne	Uopće ne	Uopće ne	Uopće ne	Uopće ne	Uopće ne	Uopće ne	Uopće ne	Uopće ne	Uopće ne	Uopće ne	Uopće ne	Češće od jednom tjedno	Češće od jednom dnevno	Definitivno se odnosi na mene	Definitivno se odnosi na mene	Definitivno se odnosi na mene
Da	Žensko	19	63	165	1.	4.86	u gradu	sa cimerom	u vezi	iznad prosjeka	žive zajedno	fakultet ili više obrazovanje	srednja škola	nepušač	Ponekad	Ne	Ne	Ne	Uopće ne	Nekoliko dana	Nekoliko dana	Nekoliko dana	Uopće ne	Uopće ne	Uopće ne	Nekoliko dana	Uopće ne	Više od polovine navedenih dana	Više od polovine navedenih dana	Više od polovine navedenih dana	Uopće ne	Više od polovine navedenih dana	Nekoliko dana	Uopće ne	Nekoliko puta mjesečno	Dva ili više puta tjedno	Uglavnom se odnosi na mene	Nisam siguran/a	Uglavnom se odnosi na mene
Da	Žensko	19	70	173	1.	4.94	u gradu	sam	slobodan/a	iznad prosjeka	žive zajedno	fakultet ili više obrazovanje	srednja škola	nepušač	Ponekad	Ne	Da	Ne	Uopće ne	Više od polovine navedenih dana	Skoro svaki dan	Više od polovine navedenih dana	Uopće ne	Uopće ne	Uopće ne	Uopće ne	Uopće ne	Skoro svaki dan	Više od polovine navedenih dana	Uopće ne	Uopće ne	Uopće ne	Uopće ne	Uopće ne	Jednom tjedno	Svaki dan	Definitivno se odnosi na mene	Uglavnom se odnosi na mene	Nisam siguran/a
Da	Žensko	18	64	166	1.	4.43	u gradu	sa cimerom	slobodan/a	iznad prosjeka	žive zajedno	srednja škola	fakultet ili više obrazovanje	bivši pušač	1x tjedno	Ne	Da	Da	Nekoliko dana	Nekoliko dana	Više od polovine navedenih dana	Nekoliko dana	Uopće ne	Nekoliko dana	Uopće ne	Uopće ne	Nekoliko dana	Uopće ne	Uopće ne	Više od polovine navedenih dana	Uopće ne	Uopće ne	Uopće ne	Uopće ne	Nekoliko puta godišnje	Rijetko ili nikada	Nisam siguran/a	Uglavnom se ne odnosi na mene	Uglavnom se ne odnosi na mene
Da	Žensko	18	60	173	1.	4.8	u gradu	sa cimerom	u vezi	prosječno	ne žive zajedno	fakultet ili više obrazovanje	srednja škola	nepušač	Ponekad	Ne	Ne	Ne	Nekoliko dana	Nekoliko dana	Nekoliko dana	Nekoliko dana	Uopće ne	Nekoliko dana	Nekoliko dana	Nekoliko dana	Nekoliko dana	Nekoliko dana	Više od polovine navedenih dana	Uopće ne	Uopće ne	Skoro svaki dan	Nekoliko dana	Uopće ne	Nekoliko puta mjesečno	Svaki dan	Nisam siguran/a	Nisam siguran/a	Definitivno se odnosi na mene
Da	Muško	18	86	183	1.	4.9	u gradu	sa obitelji	u vezi	iznad prosjeka	žive zajedno	fakultet ili više obrazovanje	fakultet ili više obrazovanje	nepušač	Ponekad	Ne	Da	Da	Skoro svaki dan	Više od polovine navedenih dana	Više od polovine navedenih dana	Više od polovine navedenih dana	Nekoliko dana	Više od polovine navedenih dana	Skoro svaki dan	Uopće ne	Više od polovine navedenih dana	Više od polovine navedenih dana	Skoro svaki dan	Skoro svaki dan	Više od polovine navedenih dana	Skoro svaki dan	Nekoliko dana	Više od polovine navedenih dana	Jednom tjedno	Jednom tjedno	Nisam siguran/a	Nisam siguran/a	Uglavnom se odnosi na mene
Da	Žensko	18	53	168	1.	4.6	u gradu	sa cimerom	u vezi	prosječno	žive zajedno	srednja škola	srednja škola	nepušač	Ponekad	Ne	Ne	Ne	Nekoliko dana	Uopće ne	Uopće ne	Uopće ne	Uopće ne	Nekoliko dana	Uopće ne	Uopće ne	Uopće ne	Uopće ne	Nekoliko dana	Uopće ne	Nekoliko dana	Nekoliko dana	Uopće ne	Uopće ne	Jednom tjedno	Češće od jednom dnevno	Uglavnom se odnosi na mene	Uglavnom se odnosi na mene	Nisam siguran/a
Da	Žensko	24	76	160	1.	4.63	u gradu	sam	slobodan/a	ispod prosjeka	žive zajedno	srednja škola	fakultet ili više obrazovanje	trenutni pušač	Ponekad	Ne	Da	Da	Nekoliko dana	Više od polovine navedenih dana	Nekoliko dana	Nekoliko dana	Uopće ne	Nekoliko dana	Više od polovine navedenih dana	Uopće ne	Uopće ne	Nekoliko dana	Nekoliko dana	Nekoliko dana	Nekoliko dana	Nekoliko dana	Uopće ne	Uopće ne	Jednom godišnje ili rjeđe	Rijetko ili nikada	Nisam siguran/a	Uglavnom se ne odnosi na mene	Uglavnom se ne odnosi na mene
Da	Žensko	18	64	166	1.	4.83	u gradu	sa cimerom	u vezi	prosječno	žive zajedno	fakultet ili više obrazovanje	srednja škola	nepušač	Ponekad	Ne	Ne	Ne	Nekoliko dana	Uopće ne	Nekoliko dana	Uopće ne	Uopće ne	Uopće ne	Nekoliko dana	Više od polovine navedenih dana	Uopće ne	Uopće ne	Nekoliko dana	Uopće ne	Uopće ne	Uopće ne	Uopće ne	Uopće ne	Nekoliko puta mjesečno	Dva ili više puta tjedno	Definitivno se odnosi na mene	Nisam siguran/a	Nisam siguran/a
Da	Žensko	20	56	163	1.	4.2	u gradu	sa obitelji	slobodan/a	prosječno	ne žive zajedno	fakultet ili više obrazovanje	fakultet ili više obrazovanje	nepušač	Ponekad	Ne	Ne	Ne	Nekoliko dana	Nekoliko dana	Nekoliko dana	Uopće ne	Uopće ne	Nekoliko dana	Uopće ne	Uopće ne	Uopće ne	Uopće ne	Nekoliko dana	Više od polovine navedenih dana	Uopće ne	Nekoliko dana	Uopće ne	Uopće ne	Nikada	Rijetko ili nikada	Nisam siguran/a	U potpunosti se ne odnosi na mene	Nisam siguran/a
Da	Žensko	18	73	170	1.	5	na selu	sa cimerom	u vezi	prosječno	žive zajedno	srednja škola	srednja škola	nepušač	Nikada	Ne	Ne	Ne	Nekoliko dana	Uopće ne	Više od polovine navedenih dana	Uopće ne	Uopće ne	Uopće ne	Uopće ne	Uopće ne	Uopće ne	Nekoliko dana	Nekoliko dana	Uopće ne	Uopće ne	Nekoliko dana	Uopće ne	Uopće ne	Nekoliko puta mjesečno	Nekoliko puta mjesečno	Definitivno se odnosi na mene	Definitivno se odnosi na mene	Uglavnom se odnosi na mene
Da	Žensko	18	85	173	1.	4.83	u gradu	sa obitelji	slobodan/a	iznad prosjeka	žive zajedno	fakultet ili više obrazovanje	fakultet ili više obrazovanje	nepušač	Nikada	Ne	Ne	Ne	Nekoliko dana	Više od polovine navedenih dana	Više od polovine navedenih dana	Više od polovine navedenih dana	Nekoliko dana	Više od polovine navedenih dana	Uopće ne	Nekoliko dana	Nekoliko dana	Uopće ne	Nekoliko dana	Nekoliko dana	Uopće ne	Nekoliko dana	Nekoliko dana	Uopće ne	Jednom godišnje ili rjeđe	Rijetko ili nikada	Nisam siguran/a	U potpunosti se ne odnosi na mene	U potpunosti se ne odnosi na mene
Da	Žensko	18	45	155	1.	5	na selu	sa obitelji	u vezi	prosječno	žive zajedno	fakultet ili više obrazovanje	fakultet ili više obrazovanje	nepušač	Ponekad	Ne	Da	Ne	Više od polovine navedenih dana	Nekoliko dana	Više od polovine navedenih dana	Više od polovine navedenih dana	Uopće ne	Nekoliko dana	Nekoliko dana	Nekoliko dana	Nekoliko dana	Uopće ne	Više od polovine navedenih dana	Nekoliko dana	Skoro svaki dan	Više od polovine navedenih dana	Uopće ne	Nekoliko dana	Jednom tjedno	Jednom tjedno	Uglavnom se ne odnosi na mene	Uglavnom se ne odnosi na mene	Nisam siguran/a
Da	Žensko	19	70	163	1.	5	na selu	sa cimerom	slobodan/a	prosječno	žive zajedno	srednja škola	srednja škola	nepušač	Ponekad	Ne	Ne	Ne	Nekoliko dana	Nekoliko dana	Nekoliko dana	Uopće ne	Više od polovine navedenih dana	Uopće ne	Nekoliko dana	Uopće ne	Uopće ne	Skoro svaki dan	Skoro svaki dan	Uopće ne	Uopće ne	Nekoliko dana	Uopće ne	Uopće ne	Nekoliko puta godišnje	Svaki dan	Definitivno se odnosi na mene	Definitivno se odnosi na mene	Uglavnom se odnosi na mene
Da	Muško	21	71	178	1.	4.7	na selu	sa obitelji	u vezi	prosječno	ne žive zajedno	srednja škola	fakultet ili više obrazovanje	nepušač	Ponekad	Ne	Ne	Ne	Nekoliko dana	Nekoliko dana	Nekoliko dana	Više od polovine navedenih dana	Uopće ne	Nekoliko dana	Nekoliko dana	Nekoliko dana	Nekoliko dana	Nekoliko dana	Više od polovine navedenih dana	Uopće ne	Nekoliko dana	Nekoliko dana	Uopće ne	Uopće ne	Jednom godišnje ili rjeđe	Dva ili više puta tjedno	Nisam siguran/a	Nisam siguran/a	Nisam siguran/a
Da	Žensko	19	59	179	1.	4.82	u gradu	sa cimerom	slobodan/a	iznad prosjeka	žive zajedno	fakultet ili više obrazovanje	fakultet ili više obrazovanje	nepušač	Ponekad	Ne	Ne	Ne	Uopće ne	Nekoliko dana	Više od polovine navedenih dana	Više od polovine navedenih dana	Uopće ne	Nekoliko dana	Uopće ne	Nekoliko dana	Uopće ne	Nekoliko dana	Skoro svaki dan	Nekoliko dana	Uopće ne	Nekoliko dana	Uopće ne	Uopće ne	Jednom tjedno	Svaki dan	Uglavnom se odnosi na mene	Uglavnom se odnosi na mene	Uglavnom se odnosi na mene
Da	Žensko	19	53	162	1.	4.89	u gradu	sa cimerom	u vezi	prosječno	žive zajedno	fakultet ili više obrazovanje	srednja škola	nepušač	Ponekad	Ne	Ne	Ne	Nekoliko dana	Više od polovine navedenih dana	Skoro svaki dan	Skoro svaki dan	Uopće ne	Više od polovine navedenih dana	Uopće ne	Više od polovine navedenih dana	Nekoliko dana	Uopće ne	Više od polovine navedenih dana	Više od polovine navedenih dana	Skoro svaki dan	Skoro svaki dan	Uopće ne	Uopće ne	Nekoliko puta godišnje	Nekoliko puta mjesečno	Nisam siguran/a	Uglavnom se ne odnosi na mene	Nisam siguran/a
Da	Žensko	18	50	159	1.	5	u gradu	sa obitelji	slobodan/a	prosječno	žive zajedno	fakultet ili više obrazovanje	fakultet ili više obrazovanje	nepušač	Ponekad	Ne	Ne	Ne	Nekoliko dana	Nekoliko dana	Više od polovine navedenih dana	Uopće ne	Uopće ne	Uopće ne	Nekoliko dana	Uopće ne	Uopće ne	Nekoliko dana	Nekoliko dana	Nekoliko dana	Uopće ne	Nekoliko dana	Uopće ne	Uopće ne	Nikada	Rijetko ili nikada	Uglavnom se ne odnosi na mene	U potpunosti se ne odnosi na mene	U potpunosti se ne odnosi na mene
Da	Muško	19	87	197	1.	4.73	u gradu	sa obitelji	u vezi	iznad prosjeka	ne žive zajedno	srednja škola	fakultet ili više obrazovanje	nepušač	Nikada	Ne	Ne	Ne	Uopće ne	Uopće ne	Uopće ne	Uopće ne	Uopće ne	Uopće ne	Uopće ne	Uopće ne	Uopće ne	Uopće ne	Uopće ne	Uopće ne	Uopće ne	Uopće ne	Uopće ne	Uopće ne	Jednom tjedno	Svaki dan	Definitivno se odnosi na mene	Uglavnom se odnosi na mene	Uglavnom se odnosi na mene
Da	Žensko	19	65	170	1.	5	u gradu	sam	slobodan/a	prosječno	žive zajedno	srednja škola	srednja škola	nepušač	Ponekad	Ne	Ne	Ne	Skoro svaki dan	Skoro svaki dan	Skoro svaki dan	Skoro svaki dan	Uopće ne	Uopće ne	Uopće ne	Više od polovine navedenih dana	Uopće ne	Uopće ne	Skoro svaki dan	Više od polovine navedenih dana	Uopće ne	Uopće ne	Uopće ne	Uopće ne	Češće od jednom tjedno	Svaki dan	Definitivno se odnosi na mene	Definitivno se odnosi na mene	Definitivno se odnosi na mene
Da	Muško	18	63	154	1.	4.85	u gradu	sam	slobodan/a	izrazito iznad prosjeka	žive zajedno	fakultet ili više obrazovanje	fakultet ili više obrazovanje	nepušač	Ponekad	Ne	Da	Ne	Više od polovine navedenih dana	Nekoliko dana	Skoro svaki dan	Skoro svaki dan	Skoro svaki dan	Nekoliko dana	Skoro svaki dan	Nekoliko dana	Nekoliko dana	Skoro svaki dan	Nekoliko dana	Nekoliko dana	Skoro svaki dan	Više od polovine navedenih dana	Više od polovine navedenih dana	Uopće ne	Nikada	Rijetko ili nikada	U potpunosti se ne odnosi na mene	U potpunosti se ne odnosi na mene	U potpunosti se ne odnosi na mene
Da	Žensko	19	68	177	1.	4.68	na selu	sa cimerom	u vezi	prosječno	žive zajedno	srednja škola	fakultet ili više obrazovanje	nepušač	Ponekad	Ne	Ne	Ne	Nekoliko dana	Više od polovine navedenih dana	Skoro svaki dan	Nekoliko dana	Uopće ne	Uopće ne	Uopće ne	Uopće ne	Nekoliko dana	Više od polovine navedenih dana	Nekoliko dana	Više od polovine navedenih dana	Nekoliko dana	Nekoliko dana	Uopće ne	Uopće ne	Jednom tjedno	Svaki dan	Uglavnom se odnosi na mene	Definitivno se odnosi na mene	Uglavnom se odnosi na mene
Da	Žensko	19	59	172	1.	5	u gradu	sam	slobodan/a	iznad prosjeka	žive zajedno	fakultet ili više obrazovanje	fakultet ili više obrazovanje	trenutni pušač	Ponekad	Ne	Ne	Da	Više od polovine navedenih dana	Skoro svaki dan	Skoro svaki dan	Skoro svaki dan	Uopće ne	Nekoliko dana	Više od polovine navedenih dana	Nekoliko dana	Uopće ne	Nekoliko dana	Više od polovine navedenih dana	Uopće ne	Uopće ne	Više od polovine navedenih dana	Uopće ne	Uopće ne	Nikada	Nekoliko puta mjesečno	Uglavnom se odnosi na mene	Uglavnom se odnosi na mene	Uglavnom se odnosi na mene
Da	Žensko	19	60	156	1.	4.89	na selu	sa cimerom	u vezi	iznad prosjeka	žive zajedno	srednja škola	srednja škola	nepušač	Ponekad	Ne	Da	Ne	Skoro svaki dan	Skoro svaki dan	Skoro svaki dan	Skoro svaki dan	Skoro svaki dan	Skoro svaki dan	Skoro svaki dan	Nekoliko dana	Više od polovine navedenih dana	Više od polovine navedenih dana	Više od polovine navedenih dana	Više od polovine navedenih dana	Više od polovine navedenih dana	Više od polovine navedenih dana	Više od polovine navedenih dana	Nekoliko dana	Nikada	Rijetko ili nikada	U potpunosti se ne odnosi na mene	U potpunosti se ne odnosi na mene	U potpunosti se ne odnosi na mene
Da	Žensko	19	70	164	1.	4.7	u gradu	sa obitelji	slobodan/a	iznad prosjeka	žive zajedno	fakultet ili više obrazovanje	srednja škola	nepušač	Ponekad	Ne	Da	Ne	Više od polovine navedenih dana	Više od polovine navedenih dana	Više od polovine navedenih dana	Više od polovine navedenih dana	Skoro svaki dan	Nekoliko dana	Uopće ne	Skoro svaki dan	Više od polovine navedenih dana	Uopće ne	Skoro svaki dan	Više od polovine navedenih dana	Skoro svaki dan	Više od polovine navedenih dana	Uopće ne	Uopće ne	Češće od jednom tjedno	Svaki dan	Definitivno se odnosi na mene	Definitivno se odnosi na mene	Definitivno se odnosi na mene
Da	Žensko	19	65	185	1.	4.94	na selu	sa obitelji	u vezi	izrazito ispod prosjeka	žive zajedno	srednja škola	fakultet ili više obrazovanje	nepušač	Ponekad	Ne	Ne	Ne	Nekoliko dana	Skoro svaki dan	Skoro svaki dan	Više od polovine navedenih dana	Više od polovine navedenih dana	Uopće ne	Skoro svaki dan	Uopće ne	Uopće ne	Uopće ne	Nekoliko dana	Više od polovine navedenih dana	Nekoliko dana	Skoro svaki dan	Uopće ne	Uopće ne	Jednom tjedno	Svaki dan	Uglavnom se ne odnosi na mene	Uglavnom se ne odnosi na mene	Uglavnom se ne odnosi na mene
Da	Muško	19	90	194	1.	4.88	u gradu	sam	slobodan/a	iznad prosjeka	žive zajedno	srednja škola	srednja škola	nepušač	Nikada	Ne	Da	Ne	Više od polovine navedenih dana	Nekoliko dana	Više od polovine navedenih dana	Skoro svaki dan	Uopće ne	Uopće ne	Nekoliko dana	Skoro svaki dan	Nekoliko dana	Uopće ne	Nekoliko dana	Nekoliko dana	Uopće ne	Skoro svaki dan	Više od polovine navedenih dana	Uopće ne	Jednom tjedno	Svaki dan	Definitivno se odnosi na mene	Definitivno se odnosi na mene	Definitivno se odnosi na mene
Da	Žensko	19	50	160	1.	4.55	u gradu	sa obitelji	slobodan/a	ispod prosjeka	žive zajedno	fakultet ili više obrazovanje	fakultet ili više obrazovanje	trenutni pušač	1x tjedno	Ne	Ne	Ne	Nekoliko dana	Uopće ne	Uopće ne	Uopće ne	Uopće ne	Nekoliko dana	Uopće ne	Uopće ne	Uopće ne	Uopće ne	Uopće ne	Uopće ne	Uopće ne	Uopće ne	Uopće ne	Uopće ne	Nekoliko puta godišnje	Dva ili više puta tjedno	U potpunosti se ne odnosi na mene	Uglavnom se ne odnosi na mene	Uglavnom se ne odnosi na mene
Da	Žensko	19	49	154	1.	4.25	u gradu	sa cimerom	u vezi	iznad prosjeka	žive zajedno	srednja škola	srednja škola	nepušač	Nikada	Ne	Da	Ne	Skoro svaki dan	Skoro svaki dan	Skoro svaki dan	Skoro svaki dan	Više od polovine navedenih dana	Skoro svaki dan	Skoro svaki dan	Skoro svaki dan	Skoro svaki dan	Skoro svaki dan	Skoro svaki dan	Više od polovine navedenih dana	Skoro svaki dan	Skoro svaki dan	Više od polovine navedenih dana	Uopće ne	Jednom tjedno	Dva ili više puta tjedno	Definitivno se odnosi na mene	Definitivno se odnosi na mene	Definitivno se odnosi na mene
Da	Žensko	19	78	176	1.	5	u gradu	sam	slobodan/a	prosječno	žive zajedno	srednja škola	fakultet ili više obrazovanje	nepušač	Ponekad	Ne	Ne	Ne	Nekoliko dana	Uopće ne	Uopće ne	Nekoliko dana	Više od polovine navedenih dana	Više od polovine navedenih dana	Uopće ne	Uopće ne	Uopće ne	Nekoliko dana	Nekoliko dana	Više od polovine navedenih dana	Uopće ne	Nekoliko dana	Uopće ne	Uopće ne	Nekoliko puta mjesečno	Svaki dan	Definitivno se odnosi na mene	Uglavnom se odnosi na mene	Uglavnom se odnosi na mene
Da	Žensko	19	50	162	1.	4.6	u gradu	sa obitelji	slobodan/a	iznad prosjeka	žive zajedno	fakultet ili više obrazovanje	fakultet ili više obrazovanje	trenutni pušač	2x tjedno	Ne	Ne	Ne	Skoro svaki dan	Više od polovine navedenih dana	Skoro svaki dan	Nekoliko dana	Uopće ne	Skoro svaki dan	Uopće ne	Više od polovine navedenih dana	Nekoliko dana	Nekoliko dana	Više od polovine navedenih dana	Uopće ne	Uopće ne	Više od polovine navedenih dana	Uopće ne	Uopće ne	Nekoliko puta godišnje	Nekoliko puta mjesečno	Nisam siguran/a	Uglavnom se ne odnosi na mene	U potpunosti se ne odnosi na mene
Da	Žensko	19	70	168	1.	4.71	u gradu	sam	u vezi	prosječno	žive zajedno	fakultet ili više obrazovanje	fakultet ili više obrazovanje	nepušač	Ponekad	Ne	Ne	Ne	Više od polovine navedenih dana	Više od polovine navedenih dana	Uopće ne	Nekoliko dana	Uopće ne	Uopće ne	Više od polovine navedenih dana	Više od polovine navedenih dana	Uopće ne	Nekoliko dana	Više od polovine navedenih dana	Više od polovine navedenih dana	Uopće ne	Uopće ne	Uopće ne	Uopće ne	Nekoliko puta godišnje	Jednom tjedno	Uglavnom se odnosi na mene	Uglavnom se odnosi na mene	Uglavnom se odnosi na mene
Da	Žensko	21	55	164	1.	4.5	u gradu	sa obitelji	u vezi	izrazito iznad prosjeka	žive zajedno	srednja škola	fakultet ili više obrazovanje	nepušač	Ponekad	Ne	Ne	Ne	Nekoliko dana	Više od polovine navedenih dana	Više od polovine navedenih dana	Nekoliko dana	Uopće ne	Uopće ne	Više od polovine navedenih dana	Uopće ne	Uopće ne	Nekoliko dana	Nekoliko dana	Uopće ne	Uopće ne	Uopće ne	Uopće ne	Uopće ne	Jednom tjedno	Svaki dan	Definitivno se odnosi na mene	Uglavnom se odnosi na mene	Uglavnom se odnosi na mene
Da	Žensko	19	53	158	1.	5	u gradu	sa cimerom	u vezi	prosječno	žive zajedno	fakultet ili više obrazovanje	fakultet ili više obrazovanje	nepušač	Ponekad	Ne	Da	Da	Nekoliko dana	Nekoliko dana	Skoro svaki dan	Više od polovine navedenih dana	Nekoliko dana	Više od polovine navedenih dana	Nekoliko dana	Nekoliko dana	Nekoliko dana	Uopće ne	Nekoliko dana	Više od polovine navedenih dana	Nekoliko dana	Uopće ne	Uopće ne	Uopće ne	Nekoliko puta godišnje	Rijetko ili nikada	Nisam siguran/a	Uglavnom se ne odnosi na mene	Uglavnom se ne odnosi na mene
Da	Žensko	18	80	171	1.	4.9	na selu	sam	slobodan/a	iznad prosjeka	žive zajedno	srednja škola	fakultet ili više obrazovanje	trenutni pušač	Ponekad	Ne	Ne	Ne	Nekoliko dana	Nekoliko dana	Uopće ne	Nekoliko dana	Uopće ne	Uopće ne	Nekoliko dana	Nekoliko dana	Uopće ne	Nekoliko dana	Nekoliko dana	Nekoliko dana	Uopće ne	Nekoliko dana	Uopće ne	Uopće ne	Nekoliko puta godišnje	Nekoliko puta mjesečno	Uglavnom se odnosi na mene	Uglavnom se odnosi na mene	Nisam siguran/a
Da	Muško	19	105	191	1.	4.79	u gradu	sa cimerom	slobodan/a	prosječno	žive zajedno	fakultet ili više obrazovanje	fakultet ili više obrazovanje	nepušač	Nikada	Ne	Ne	Ne	Nekoliko dana	Nekoliko dana	Više od polovine navedenih dana	Uopće ne	Uopće ne	Više od polovine navedenih dana	Nekoliko dana	Uopće ne	Nekoliko dana	Nekoliko dana	Uopće ne	Uopće ne	Uopće ne	Uopće ne	Uopće ne	Uopće ne	Nekoliko puta mjesečno	Rijetko ili nikada	U potpunosti se ne odnosi na mene	U potpunosti se ne odnosi na mene	U potpunosti se ne odnosi na mene
Da	Muško	18	75	180	1.	4.57	u gradu	sa obitelji	u vezi	iznad prosjeka	ne žive zajedno	fakultet ili više obrazovanje	fakultet ili više obrazovanje	trenutni pušač	2x tjedno	Ne	Ne	Ne	Nekoliko dana	Nekoliko dana	Nekoliko dana	Nekoliko dana	Uopće ne	Nekoliko dana	Nekoliko dana	Više od polovine navedenih dana	Uopće ne	Uopće ne	Nekoliko dana	Uopće ne	Uopće ne	Nekoliko dana	Uopće ne	Uopće ne	Nekoliko puta mjesečno	Svaki dan	Definitivno se odnosi na mene	Definitivno se odnosi na mene	Uglavnom se odnosi na mene
Da	Muško	19	77	183	1.	5	u gradu	sa cimerom	slobodan/a	prosječno	žive zajedno	fakultet ili više obrazovanje	srednja škola	nepušač	Ponekad	Ne	Ne	Ne	Nekoliko dana	Uopće ne	Nekoliko dana	Nekoliko dana	Uopće ne	Nekoliko dana	Uopće ne	Nekoliko dana	Uopće ne	Uopće ne	Uopće ne	Nekoliko dana	Uopće ne	Uopće ne	Uopće ne	Uopće ne	Nekoliko puta godišnje	Rijetko ili nikada	Nisam siguran/a	Nisam siguran/a	Nisam siguran/a
Da	Žensko	19	65	175	1.	4.92	na selu	sa obitelji	slobodan/a	iznad prosjeka	žive zajedno	fakultet ili više obrazovanje	srednja škola	nepušač	Ponekad	Ne	Da	Ne	Nekoliko dana	Više od polovine navedenih dana	Više od polovine navedenih dana	Nekoliko dana	Nekoliko dana	Nekoliko dana	Više od polovine navedenih dana	Nekoliko dana	Uopće ne	Nekoliko dana	Više od polovine navedenih dana	Više od polovine navedenih dana	Uopće ne	Nekoliko dana	Uopće ne	Uopće ne	Jednom tjedno	Jednom tjedno	Definitivno se odnosi na mene	Uglavnom se odnosi na mene	Definitivno se odnosi na mene
Da	Žensko	19	58	180	1.	4.83	u gradu	sa cimerom	slobodan/a	iznad prosjeka	žive zajedno	fakultet ili više obrazovanje	fakultet ili više obrazovanje	nepušač	Ponekad	Ne	Ne	Ne	Nekoliko dana	Nekoliko dana	Nekoliko dana	Nekoliko dana	Uopće ne	Nekoliko dana	Uopće ne	Uopće ne	Uopće ne	Uopće ne	Nekoliko dana	Nekoliko dana	Uopće ne	Nekoliko dana	Uopće ne	Uopće ne	Nekoliko puta godišnje	Jednom tjedno	Nisam siguran/a	Nisam siguran/a	Nisam siguran/a
Da	Žensko	19	70	171	1.	4.8	u gradu	sa obitelji	slobodan/a	prosječno	žive zajedno	fakultet ili više obrazovanje	srednja škola	nepušač	Ponekad	Ne	Ne	Ne	Uopće ne	Nekoliko dana	Uopće ne	Uopće ne	Uopće ne	Nekoliko dana	Uopće ne	Uopće ne	Uopće ne	Uopće ne	Nekoliko dana	Uopće ne	Uopće ne	Nekoliko dana	Uopće ne	Uopće ne	Jednom godišnje ili rjeđe	Rijetko ili nikada	U potpunosti se ne odnosi na mene	U potpunosti se ne odnosi na mene	Uglavnom se ne odnosi na mene
Da	Muško	19	76	180	1.	5	u gradu	sa obitelji	slobodan/a	ispod prosjeka	žive zajedno	srednja škola	srednja škola	nepušač	Nikada	Ne	Ne	Ne	Uopće ne	Uopće ne	Uopće ne	Uopće ne	Uopće ne	Uopće ne	Uopće ne	Uopće ne	Uopće ne	Uopće ne	Uopće ne	Uopće ne	Uopće ne	Uopće ne	Uopće ne	Uopće ne	Nekoliko puta mjesečno	Nekoliko puta mjesečno	Uglavnom se odnosi na mene	Uglavnom se odnosi na mene	Uglavnom se odnosi na mene
Da	Žensko	20	85	182	1.	3.7	u gradu	sa obitelji	slobodan/a	prosječno	žive zajedno	srednja škola	fakultet ili više obrazovanje	trenutni pušač	Ponekad	Ne	Da	Ne	Više od polovine navedenih dana	Skoro svaki dan	Više od polovine navedenih dana	Skoro svaki dan	Skoro svaki dan	Nekoliko dana	Nekoliko dana	Uopće ne	Uopće ne	Više od polovine navedenih dana	Skoro svaki dan	Više od polovine navedenih dana	Uopće ne	Uopće ne	Uopće ne	Uopće ne	Jednom godišnje ili rjeđe	Rijetko ili nikada	U potpunosti se ne odnosi na mene	U potpunosti se ne odnosi na mene	U potpunosti se ne odnosi na mene
Da	Žensko	19	53	165	1.	4.76	na selu	sa cimerom	slobodan/a	prosječno	ne žive zajedno	fakultet ili više obrazovanje	srednja škola	nepušač	Ponekad	Ne	Ne	Ne	Nekoliko dana	Nekoliko dana	Nekoliko dana	Nekoliko dana	Uopće ne	Uopće ne	Uopće ne	Više od polovine navedenih dana	Uopće ne	Skoro svaki dan	Nekoliko dana	Nekoliko dana	Više od polovine navedenih dana	Uopće ne	Nekoliko dana	Uopće ne	Nekoliko puta mjesečno	Svaki dan	Uglavnom se odnosi na mene	Nisam siguran/a	Uglavnom se odnosi na mene
Da	Žensko	19	64	180	1.	4.54	u gradu	sa obitelji	slobodan/a	prosječno	ne žive zajedno	fakultet ili više obrazovanje	fakultet ili više obrazovanje	nepušač	Ponekad	Ne	Ne	Ne	Nekoliko dana	Skoro svaki dan	Skoro svaki dan	Skoro svaki dan	Nekoliko dana	Uopće ne	Više od polovine navedenih dana	Uopće ne	Uopće ne	Uopće ne	Više od polovine navedenih dana	Uopće ne	Uopće ne	Nekoliko dana	Uopće ne	Uopće ne	Jednom tjedno	Dva ili više puta tjedno	Definitivno se odnosi na mene	Definitivno se odnosi na mene	Definitivno se odnosi na mene
Da	Muško	18	90	196	1.	4.6	u gradu	sa obitelji	slobodan/a	iznad prosjeka	žive zajedno	srednja škola	srednja škola	nepušač	Ponekad	Ne	Ne	Ne	Uopće ne	Nekoliko dana	Nekoliko dana	Uopće ne	Uopće ne	Nekoliko dana	Nekoliko dana	Nekoliko dana	Nekoliko dana	Uopće ne	Nekoliko dana	Uopće ne	Nekoliko dana	Uopće ne	Uopće ne	Uopće ne	Jednom tjedno	Svaki dan	Definitivno se odnosi na mene	Uglavnom se odnosi na mene	Definitivno se odnosi na mene
Da	Žensko	19	65	179	1.	5	u gradu	sa cimerom	u vezi	prosječno	ne žive zajedno	srednja škola	srednja škola	nepušač	Nikada	Ne	Ne	Ne	Skoro svaki dan	Više od polovine navedenih dana	Skoro svaki dan	Nekoliko dana	Uopće ne	Uopće ne	Nekoliko dana	Uopće ne	Nekoliko dana	Uopće ne	Više od polovine navedenih dana	Nekoliko dana	Nekoliko dana	Uopće ne	Uopće ne	Uopće ne	Nekoliko puta godišnje	Rijetko ili nikada	Nisam siguran/a	U potpunosti se ne odnosi na mene	Uglavnom se ne odnosi na mene
Da	Žensko	19	77	173	1.	5	u gradu	sa obitelji	slobodan/a	iznad prosjeka	žive zajedno	fakultet ili više obrazovanje	srednja škola	nepušač	Ponekad	Ne	Da	Da	Više od polovine navedenih dana	Nekoliko dana	Više od polovine navedenih dana	Nekoliko dana	Uopće ne	Skoro svaki dan	Nekoliko dana	Uopće ne	Uopće ne	Nekoliko dana	Skoro svaki dan	Nekoliko dana	Nekoliko dana	Skoro svaki dan	Više od polovine navedenih dana	Uopće ne	Nikada	Rijetko ili nikada	U potpunosti se ne odnosi na mene	U potpunosti se ne odnosi na mene	U potpunosti se ne odnosi na mene
Da	Muško	20	94	192	1.	4.67	na selu	sa cimerom	slobodan/a	prosječno	žive zajedno	srednja škola	srednja škola	nepušač	Nikada	Ne	Ne	Ne	Uopće ne	Uopće ne	Nekoliko dana	Nekoliko dana	Uopće ne	Uopće ne	Nekoliko dana	Uopće ne	Uopće ne	Nekoliko dana	Nekoliko dana	Uopće ne	Uopće ne	Uopće ne	Uopće ne	Uopće ne	Nekoliko puta mjesečno	Dva ili više puta tjedno	Uglavnom se odnosi na mene	Nisam siguran/a	Uglavnom se odnosi na mene
Da	Muško	18	85	186	1.	4.5	u gradu	sa obitelji	u vezi	iznad prosjeka	žive zajedno	fakultet ili više obrazovanje	srednja škola	trenutni pušač	Ponekad	Ne	Da	Da	Nekoliko dana	Uopće ne	Nekoliko dana	Nekoliko dana	Uopće ne	Uopće ne	Uopće ne	Skoro svaki dan	Uopće ne	Uopće ne	Više od polovine navedenih dana	Uopće ne	Uopće ne	Nekoliko dana	Uopće ne	Uopće ne	Nikada	Nekoliko puta mjesečno	Nisam siguran/a	Nisam siguran/a	Nisam siguran/a
Da	Žensko	19	56	163	1.	4.8	u gradu	sa obitelji	u vezi	iznad prosjeka	ne žive zajedno	fakultet ili više obrazovanje	fakultet ili više obrazovanje	bivši pušač	Ponekad	Ne	Ne	Da	Skoro svaki dan	Skoro svaki dan	Skoro svaki dan	Skoro svaki dan	Uopće ne	Više od polovine navedenih dana	Nekoliko dana	Više od polovine navedenih dana	Više od polovine navedenih dana	Više od polovine navedenih dana	Skoro svaki dan	Uopće ne	Uopće ne	Uopće ne	Uopće ne	Uopće ne	Nekoliko puta godišnje	Svaki dan	Definitivno se odnosi na mene	Uglavnom se odnosi na mene	Nisam siguran/a
Da	Žensko	19	68	176	1.	5	na selu	sa obitelji	slobodan/a	iznad prosjeka	žive zajedno	fakultet ili više obrazovanje	srednja škola	nepušač	Nikada	Ne	Da	Ne	Skoro svaki dan	Skoro svaki dan	Skoro svaki dan	Skoro svaki dan	Nekoliko dana	Skoro svaki dan	Skoro svaki dan	Nekoliko dana	Više od polovine navedenih dana	Više od polovine navedenih dana	Više od polovine navedenih dana	Skoro svaki dan	Skoro svaki dan	Skoro svaki dan	Više od polovine navedenih dana	Nekoliko dana	Nekoliko puta godišnje	Svaki dan	Uglavnom se odnosi na mene	Uglavnom se odnosi na mene	Nisam siguran/a

## Sheet: ENGLISH
I have read the Information for the Participant for the scientific research entitled " Screening and Assessment of Anxiety and Depression Symptoms among Medical Students and Their Association with Religiosity: A Cross-Sectional Study". I understand that the research is anonymous, my participation is voluntary, and I can withdraw from participation at any time without giving reasons and without an…	Gender	Age	Weight	Height	Year of study	GPA of the last academic year (If you are in the first year of college, enter the average of the final year of high school; two decimals)	Place of residence	I live	Relationship status	I consider my current financial/material status	My parents	Mother's education	Father's education	Smoking	How often do you consume alcohol?	Do you consume psychoactive substances?	Considering your current mental health, do you think you would benefit from professional advice and help from a psychologist/psychiatrist?	Have you sought help from a psychologist or psychiatrist?	Over the last 2 weeks, how often have you been bothered by the following problems? 1. Feeling nervous, anxious or on edge	Over the last 2 weeks, how often have you been bothered by the following problems? 2. Not being able to stop or control worrying	Over the last 2 weeks, how often have you been bothered by the following problems? 3. Worrying too much about different things	Over the last 2 weeks, how often have you been bothered by the following problems? 4. Trouble relaxing	Over the last 2 weeks, how often have you been bothered by the following problems? 5. Being so restless that it is hard to sit still	Over the last 2 weeks, how often have you been bothered by the following problems? 6. Becoming easily annoyed or irritable	Over the last 2 weeks, how often have you been bothered by the following problems?	Over the last 2 weeks, how often have you been bothered by any of the following problems? 1. Little interest or pleasure in doing things	Over the last 2 weeks, how often have you been bothered by any of the following problems? 2. Feeling down, depressed, or hopeless	Over the last 2 weeks, how often have you been bothered by any of the following problems? 3. Trouble falling or staying asleep, or sleeping too much	Over the last 2 weeks, how often have you been bothered by any of the following problems? 4. Feeling tired or having little energy	Over the last 2 weeks, how often have you been bothered by any of the following problems? 5. Poor appetite or overeating	Over the last 2 weeks, how often have you been bothered by any of the following problems? 6. Feeling bad about yourself — or that you are a failure or have let yourself or your family down	Over the last 2 weeks, how often have you been bothered by any of the following problems? 7. Trouble concentrating on things, such as reading the newspaper or watching television	Over the last 2 weeks, how often have you been bothered by any of the following problems? 8. Moving or speaking so slowly that other people could have noticed? Or the opposite — being so fidgety or restless that you have been moving around a lot more than usual	Over the last 2 weeks, how often have you been bothered by any of the following problems? 9. Thoughts that you would be better off dead or of hurting yourself in some way	How often do you attend church or other religious meetings?	How often do you spend time in private religious activities, such as prayer, meditation or Bible study?	In my life, I experience the presence of the Divine (i.e., God)	My religious beliefs are what really lie behind my whole approach to life	I try hard to carry my religion over into all other dealings in life
Yes	Female	21	50	172	2.	3.3	Urban	With family	Single	Average	Do not live together	Higher education or vocational education	Secondary education	Non-smoker	Never	No	Yes	Yes	Several days	Not at all	Not at all	Several days	Not at all	Several days	Not at all	Not at all	Several days	Not at all	Several days	Not at all	More than half the days	More than half the days	Not at all	Not at all	Never	Rarely or never	Definitely not true	Definitely not true	Definitely not true
Yes	Female	20	55	163	2.	3.63	Urban	With family	In a relationship	Average	Do not live together	Secondary education	Secondary education	Former smoker	Sometimes	No	Yes	No	Several days	Not at all	Several days	Several days	Not at all	More than half the days	Several days	Several days	Not at all	Several days	Several days	Not at all	Not at all	Not at all	Not at all	Not at all	Once a year or less	Rarely or never	Unsure	Unsure	Unsure
Yes	Female	20	73	161	2.	3.64	Urban	With roommate	In a relationship	Average	Do not live together	Secondary education	Secondary education	Non-smoker	Sometimes	No	No	No	Several days	Several days	Several days	Not at all	Not at all	Several days	Several days	Not at all	Not at all	Several days	Several days	Not at all	Not at all	Not at all	Not at all	Not at all	Once a year or less	Rarely or never	Tends to be true	Unsure	Unsure
Yes	Female	20	63	164	2.	4.07	Urban	With roommate	In a relationship	Average	Live together	Secondary education	Higher education or vocational education	Non-smoker	Sometimes	No	No	No	Several days	Several days	Several days	More than half the days	Not at all	Several days	Not at all	Several days	Not at all	More than half the days	More than half the days	Several days	Not at all	Not at all	Not at all	Not at all	Several times a year	Every day	Definitely not true	Unsure	Unsure
Yes	Female	20	65	170	2.	4	Urban	With family	Single	Average	Do not live together	Secondary education	Secondary education	Current smoker	Sometimes	No	No	No	Not at all	Not at all	Not at all	Several days	Not at all	Several days	Not at all	Several days	Not at all	Nearly everyday	Several days	Several days	Not at all	Not at all	Not at all	Not at all	Several times a year	Several times a month	Tends to be true	Unsure	Tends to be true
Yes	Female	19	70	178	2.	4.24	Urban	Alone	In a relationship	Average	Live together	Higher education or vocational education	Higher education or vocational education	Non-smoker	Sometimes	No	No	No	Several days	Not at all	Not at all	Not at all	Not at all	Several days	Not at all	Not at all	Not at all	Several days	Not at all	Not at all	Not at all	Not at all	Not at all	Not at all	Never	Rarely or never	Definitely not true	Definitely not true	Definitely not true
Yes	Female	21	70	163	2.	3.3	Rural	With family	Single	Above average	Live together	Higher education or vocational education	Secondary education	Non-smoker	Never	No	Yes	Yes	Several days	Several days	Several days	Several days	Several days	Several days	Several days	More than half the days	Several days	Several days	Several days	Several days	Nearly everyday	Several days	Several days	Several days	Once a week	Once a week	Unsure	Definitely not true	Unsure
Yes	Female	20	52	157	2.	4.37	Urban	Alone	In a relationship	Above average	Do not live together	Higher education or vocational education	Higher education or vocational education	Current smoker	Sometimes	No	No	No	Several days	Several days	Not at all	Not at all	Several days	Not at all	Not at all	Not at all	Not at all	Not at all	Several days	Not at all	Not at all	Not at all	Not at all	Not at all	Several times a year	Rarely or never	Definitely not true	Definitely not true	Definitely not true
Yes	Female	19	65	173	2.	3.5	Rural	With roommate	In a relationship	Above average	Do not live together	Secondary education	Secondary education	Non-smoker	Sometimes	No	Yes	No	Several days	Several days	Several days	Several days	Not at all	Several days	More than half the days	Several days	Several days	More than half the days	More than half the days	More than half the days	Several days	Several days	Several days	Not at all	Several times a month	Several times a month	Unsure	Unsure	Tends to be true
Yes	Female	19	53	163	2.	4.4	Urban	With family	In a relationship	Average	Live together	Higher education or vocational education	Secondary education	Non-smoker	Sometimes	No	No	No	Not at all	Not at all	Several days	Several days	Not at all	Several days	Not at all	Several days	Not at all	Not at all	Several days	Not at all	Several days	Not at all	Not at all	Not at all	Never	Rarely or never	Unsure	Tends not to be true	Tends not to be true
Yes	Female	19	58	162	2.	4	Rural	With family	Single	Average	Live together	Secondary education	Secondary education	Non-smoker	Never	No	Yes	No	Several days	Several days	Several days	Several days	Not at all	More than half the days	More than half the days	Several days	Several days	Not at all	Several days	Not at all	Not at all	Several days	Not at all	Not at all	Once a week	Rarely or never	Tends to be true	Tends not to be true	Tends not to be true
Yes	Female	20	52	170	2.	3.5	Urban	With family	Single	Above average	Do not live together	Higher education or vocational education	Secondary education	Non-smoker	Sometimes	No	No	No	Several days	Several days	Several days	More than half the days	Not at all	Several days	Not at all	Several days	Not at all	Not at all	More than half the days	Not at all	Not at all	Several days	Not at all	Not at all	Once a year or less	Rarely or never	Tends not to be true	Definitely not true	Definitely not true
Yes	Female	19	42	154	2.	3.44	Urban	With roommate	In a relationship	Average	Live together	Secondary education	Higher education or vocational education	Current smoker	Sometimes	Sometimes	No	Yes	Nearly every day	Nearly every day	More than half the days	Nearly every day	More than half the days	Nearly every day	Nearly every day	Several days	Several days	More than half the days	Nearly everyday	Nearly everyday	More than half the days	More than half the days	Several days	Several days	Once a week	Once a week	Definitely true of me	Tends to be true	Tends to be true
Yes	Female	19	59	168.5	2.	3.85	Urban	Alone	In a relationship	Above average	Live together	Higher education or vocational education	Secondary education	Non-smoker	Never	No	No	No	Not at all	Not at all	Not at all	Not at all	Not at all	Not at all	Several days	Not at all	Not at all	Not at all	Not at all	Not at all	Not at all	Not at all	Not at all	Not at all	Several times a year	Every day	Definitely true of me	Definitely true of me	Definitely true of me
Yes	Female	20	57	165	2.	4.07	Urban	Alone	Single	Above average	Live together	Higher education or vocational education	Secondary education	Non-smoker	Sometimes	No	Yes	Yes	Nearly every day	More than half the days	More than half the days	Several days	Several days	Several days	Nearly every day	Several days	Several days	Several days	More than half the days	More than half the days	More than half the days	More than half the days	Not at all	Several days	Once a week	Every day	Definitely true of me	Definitely true of me	Definitely true of me
Yes	Female	21	70	172	2.	3.6	Rural	Alone	Single	Average	Live together	Secondary education	Secondary education	Non-smoker	Sometimes	No	Yes	No	Not at all	Not at all	Several days	Not at all	Not at all	Several days	Nearly every day	Not at all	Not at all	Not at all	Several days	Not at all	Not at all	Not at all	Not at all	Not at all	Several times a year	Twice or more times a week	Tends to be true	Tends not to be true	Tends not to be true
Yes	Female	19	60	161	2.	3.6	Urban	With roommate	In a relationship	Below average	Do not live together	Secondary education	Secondary education	Non-smoker	Sometimes	No	Yes	No	More than half the days	Several days	Several days	Several days	Several days	Several days	Not at all	Several days	Not at all	Several days	More than half the days	More than half the days	Several days	More than half the days	Several days	Not at all	Several times a month	Every day	Unsure	Unsure	Tends not to be true
Yes	Female	19	68	175	2.	4.07	Urban	With roommate	Single	Average	Live together	Higher education or vocational education	Higher education or vocational education	Non-smoker	Sometimes	No	No	No	Several days	Not at all	Not at all	Not at all	Not at all	Several days	Not at all	Not at all	Not at all	More than half the days	Several days	Not at all	Not at all	Not at all	Not at all	Not at all	Once a week	More than once a day	Definitely true of me	Definitely true of me	Definitely true of me
Yes	Male	19	85	183	2.	3.85	Urban	With family	Single	Far above average	Live together	Higher education or vocational education	Secondary education	Non-smoker	Sometimes	No	No	No	Not at all	Not at all	Several days	Not at all	Not at all	Not at all	Not at all	Not at all	Not at all	Several days	Not at all	Not at all	Not at all	Not at all	Not at all	Not at all	Several times a year	Several times a month	Unsure	Unsure	Unsure
Yes	Female	19	63	178	2.	4.077	Rural	With roommate	In a relationship	Average	Do not live together	Higher education or vocational education	Secondary education	Non-smoker	Sometimes	No	No	No	Several days	Several days	Several days	Not at all	Not at all	Not at all	Several days	Not at all	Several days	Not at all	Several days	Several days	Not at all	Not at all	Not at all	Not at all	Once a week	Every day	Tends to be true	Definitely true of me	Unsure
Yes	Female	20	50	162	2.	3.5	Urban	With roommate	Single	Above average	Live together	Secondary education	Higher education or vocational education	Non-smoker	Sometimes	No	No	No	More than half the days	Several days	More than half the days	More than half the days	Several days	Several days	Not at all	Several days	Several days	Several days	Several days	Several days	Several days	Several days	Not at all	Not at all	Several times a year	Every day	Definitely true of me	Tends to be true	Definitely true of me
Yes	Female	20	57	174	2.	3.5	Urban	With roommate	Single	Far above average	Live together	Higher education or vocational education	Secondary education	Non-smoker	Sometimes	No	No	No	Not at all	Not at all	Several days	Several days	Not at all	Not at all	Not at all	Several days	Not at all	Several days	More than half the days	Not at all	Not at all	Several days	Not at all	Not at all	Several times a month	Rarely or never	Definitely true of me	Tends to be true	Definitely true of me
Yes	Female	22	65	182	4.	3.66	Rural	With family	Single	Above average	Live together	Secondary education	Secondary education	Non-smoker	Never	No	No	No	Several days	Several days	Several days	Several days	Not at all	Not at all	Not at all	Not at all	Not at all	Not at all	Several days	Not at all	Not at all	Several days	Several days	Not at all	Once a week	Every day	Tends to be true	Tends to be true	Tends to be true
Yes	Male	22	123	187	4.	3.98	Urban	With family	Single	Below average	Live together	Secondary education	Secondary education	Non-smoker	Once a week	No	Yes	No	Several days	Not at all	Several days	Not at all	Not at all	Several days	Not at all	Several days	Not at all	Not at all	Several days	Not at all	Not at all	Not at all	Not at all	Not at all	Never	Rarely or never	Unsure	Definitely not true	Tends not to be true
Yes	Male	22	98	200	4.	4.2	Urban	With family	In a relationship	Average	Live together	Higher education or vocational education	Higher education or vocational education	Non-smoker	Sometimes	No	No	No	Several days	Several days	Several days	Several days	Not at all	Not at all	Several days	Not at all	Not at all	Not at all	Several days	Not at all	Not at all	Several days	Not at all	Not at all	Several times a year	Rarely or never	Unsure	Definitely not true	Tends to be true
Yes	Female	22	54	169	4.	4	Urban	Alone	In a relationship	Above average	Live together	Higher education or vocational education	Higher education or vocational education	Non-smoker	Sometimes	No	No	No	Not at all	Not at all	Not at all	Not at all	Not at all	Several days	Not at all	Several days	Not at all	Not at all	Several days	Not at all	Not at all	Several days	Not at all	Not at all	Several times a year	Rarely or never	Tends to be true	Tends not to be true	Unsure
Yes	Female	23	95	167	4.	4	Rural	With roommate	In a relationship	Average	Live together	Secondary education	Secondary education	Non-smoker	Never	No	Yes	No	Nearly every day	Several days	Several days	Nearly every day	Not at all	Not at all	Not at all	More than half the days	Several days	Several days	Nearly everyday	Nearly everyday	Not at all	Not at all	Not at all	Not at all	Once a week	Once a week	Definitely true of me	Tends to be true	Tends to be true
Yes	Male	22	60	182	4.	3.7	Urban	With roommate	Single	Far above average	Live together	Secondary education	Higher education or vocational education	Non-smoker	Sometimes	No	No	No	More than half the days	Several days	Several days	More than half the days	Nearly every day	Nearly every day	More than half the days	Nearly everyday	Nearly everyday	Several days	More than half the days	Several days	Nearly everyday	Nearly everyday	More than half the days	Not at all	Never	Every day	Definitely true of me	Definitely true of me	Definitely true of me
Yes	Female	22	67	166	4.	4.2	Rural	With roommate	Single	Above average	Do not live together	Secondary education	Secondary education	Non-smoker	Sometimes	No	No	No	Several days	Several days	Several days	Several days	Not at all	Several days	Several days	More than half the days	Several days	Not at all	Several days	Several days	Several days	Not at all	Not at all	Not at all	More than once a week	Twice or more times a week	Definitely true of me	Tends to be true	Tends to be true
Yes	Male	22	88	183	4.	3.86	Rural	With family	In a relationship	Average	Live together	Secondary education	Secondary education	Current smoker	Sometimes	No	No	No	Not at all	Not at all	Not at all	Several days	Not at all	Several days	Several days	Not at all	Not at all	Several days	Several days	Not at all	Not at all	Not at all	Not at all	Not at all	Once a year or less	Once a week	Tends to be true	Unsure	Tends to be true
Yes	Male	21	103	185	4.	4.67	Urban	With family	Single	Above average	Do not live together	Secondary education	Secondary education	Non-smoker	Sometimes	No	Yes	Yes	Nearly every day	More than half the days	More than half the days	More than half the days	Several days	Nearly every day	More than half the days	Nearly everyday	Nearly everyday	More than half the days	Nearly everyday	Several days	Nearly everyday	Several days	Several days	More than half the days	Several times a year	Every day	Tends to be true	Unsure	Tends to be true
Yes	Female	21	56	174	4.	4.16	Urban	With roommate	In a relationship	Above average	Live together	Higher education or vocational education	Higher education or vocational education	Non-smoker	Never	No	Yes	No	Nearly every day	Nearly every day	Nearly every day	Nearly every day	Nearly every day	Several days	Nearly every day	Nearly everyday	Nearly everyday	Nearly everyday	Nearly everyday	Nearly everyday	Nearly everyday	Nearly everyday	Nearly everyday	Nearly everyday	Several times a year	Rarely or never	Definitely true of me	Unsure	Unsure
Yes	Female	22	72	180	4.	4.85	Urban	With family	Single	Average	Live together	Higher education or vocational education	Higher education or vocational education	Non-smoker	Sometimes	No	No	No	Several days	Several days	Several days	Several days	Not at all	More than half the days	Not at all	Several days	More than half the days	More than half the days	More than half the days	Not at all	More than half the days	Not at all	Not at all	Not at all	Once a year or less	Rarely or never	Tends not to be true	Definitely not true	Tends not to be true
Yes	Female	23	60	171	5.	4.43	Urban	With roommate	In a relationship	Average	Live together	Higher education or vocational education	Secondary education	Non-smoker	Never	No	Yes	No	Not at all	Several days	Not at all	Not at all	Not at all	Several days	Not at all	Not at all	Several days	Several days	Several days	Several days	Not at all	Not at all	Not at all	Not at all	More than once a week	Every day	Tends to be true	Definitely true of me	Tends to be true
Yes	Female	22	65	173	4.	3.9	Urban	With roommate	Single	Average	Live together	Higher education or vocational education	Higher education or vocational education	Non-smoker	Sometimes	No	No	No	Not at all	Several days	Several days	Several days	Not at all	Several days	Not at all	More than half the days	Several days	Not at all	More than half the days	Several days	Several days	Several days	Several days	Not at all	Never	Rarely or never	Definitely not true	Definitely not true	Definitely not true
Yes	Female	22	70	173	4.	4.56	Rural	With roommate	In a relationship	Average	Live together	Secondary education	Secondary education	Current smoker	Sometimes	No	Yes	No	Several days	Several days	More than half the days	Not at all	Several days	More than half the days	Not at all	Several days	Several days	Several days	More than half the days	Not at all	Not at all	Several days	Not at all	Not at all	Several times a month	Every day	Definitely true of me	Definitely true of me	Tends to be true
Yes	Female	25	80	175	4.	3.5	Urban	With family	In a relationship	Average	Live together	Secondary education	Higher education or vocational education	Former smoker	Once a week	No	Yes	No	More than half the days	Several days	Nearly every day	Several days	Not at all	Nearly every day	More than half the days	Several days	Nearly everyday	More than half the days	Nearly everyday	More than half the days	Nearly everyday	Nearly everyday	Several days	Several days	Once a week	Twice or more times a week	Definitely true of me	Tends to be true	Tends to be true
Yes	Female	22	55	165	4.	4.6	Urban	With family	Single	Average	Do not live together	Higher education or vocational education	Higher education or vocational education	Non-smoker	Sometimes	No	Yes	Yes	Not at all	Several days	Nearly every day	Several days	Several days	Several days	Several days	Several days	Several days	Several days	Several days	Not at all	Several days	Several days	Not at all	Not at all	Never	Rarely or never	Tends not to be true	Tends not to be true	Definitely not true
Yes	Female	21	55	172	4.	4.56	Urban	With family	In a relationship	Average	Live together	Higher education or vocational education	Higher education or vocational education	Non-smoker	Sometimes	No	Yes	No	Several days	Not at all	Several days	Not at all	Not at all	More than half the days	Not at all	Several days	Several days	Several days	Several days	Not at all	Not at all	Not at all	Not at all	Not at all	Once a year or less	Rarely or never	Definitely not true	Definitely not true	Definitely not true
Yes	Female	22	73	175	4.	4.5	Urban	With family	Single	Above average	Live together	Secondary education	Secondary education	Non-smoker	Sometimes	No	Yes	No	Several days	Several days	Several days	Several days	Not at all	Several days	Not at all	Several days	Not at all	More than half the days	More than half the days	More than half the days	Several days	More than half the days	Several days	Not at all	Never	Every day	Definitely true of me	Tends to be true	Tends to be true
Yes	Male	22	50	169	4.	3.55	Urban	With roommate	In a relationship	Above average	Live together	Higher education or vocational education	Higher education or vocational education	Non-smoker	Sometimes	No	No	No	More than half the days	More than half the days	More than half the days	More than half the days	Not at all	Several days	Several days	Several days	More than half the days	Several days	Several days	More than half the days	Several days	Several days	Not at all	Not at all	More than once a week	More than once a day	Definitely true of me	Definitely true of me	Definitely true of me
Yes	Female	20	86	170	3.	4.2	Urban	With family	In a relationship	Above average	Live together	Secondary education	Secondary education	Non-smoker	Sometimes	No	No	No	Several days	Several days	More than half the days	Several days	Not at all	More than half the days	Several days	Several days	Several days	Not at all	More than half the days	More than half the days	More than half the days	Not at all	Not at all	Not at all	Once a week	Rarely or never	Definitely true of me	Definitely true of me	Tends to be true
Yes	Female	20	60	175	3.	4	Rural	With roommate	Single	Average	Live together	Secondary education	Secondary education	Non-smoker	Sometimes	No	No	No	Several days	Several days	Several days	Several days	Several days	Not at all	Not at all	Not at all	Not at all	More than half the days	Several days	Not at all	Not at all	Not at all	Not at all	Not at all	Once a week	Twice or more times a week	Definitely true of me	Tends to be true	Tends to be true
Yes	Female	19	54	163	2.	3.9	Rural	With roommate	In a relationship	Above average	Live together	Higher education or vocational education	Higher education or vocational education	Non-smoker	Never	No	Yes	Yes	Several days	Several days	More than half the days	More than half the days	Several days	More than half the days	More than half the days	More than half the days	Several days	More than half the days	Several days	Several days	Several days	More than half the days	Several days	Not at all	Once a week	Every day	Tends to be true	Tends to be true	Unsure
Yes	Female	20	58	165	2.	4	Urban	With family	Single	Far above average	Live together	Higher education or vocational education	Higher education or vocational education	Non-smoker	Sometimes	No	No	Yes	Several days	More than half the days	More than half the days	Several days	Several days	More than half the days	Several days	Several days	Several days	More than half the days	Nearly everyday	More than half the days	More than half the days	Nearly everyday	Not at all	Not at all	Several times a month	Twice or more times a week	Definitely not true	Tends not to be true	Tends not to be true
Yes	Female	24	49	160	5.	4	Rural	With roommate	In a relationship	Far below average	Live together	Secondary education	Primary school	Non-smoker	Sometimes	No	Yes	No	More than half the days	More than half the days	Nearly every day	Nearly every day	More than half the days	Nearly every day	More than half the days	Nearly everyday	Nearly everyday	Nearly everyday	Nearly everyday	Nearly everyday	Several days	More than half the days	More than half the days	Not at all	Once a week	Once a week	Definitely true of me	Unsure	Definitely true of me
Yes	Female	20	60	178	2.	4.5	Urban	With family	Single	Far below average	Live together	Higher education or vocational education	Higher education or vocational education	Non-smoker	Sometimes	No	Yes	No	Several days	Several days	Several days	Several days	Not at all	Several days	Several days	Not at all	Not at all	Not at all	Several days	Not at all	Not at all	Not at all	Not at all	Not at all	Several times a month	Several times a month	Tends to be true	Unsure	Tends to be true
Yes	Male	21	80	180	4.	4.2	Urban	With family	Single	Far above average	Live together	Secondary education	Secondary education	Current smoker	Once a week	No	No	Yes	Not at all	Not at all	Several days	Not at all	Not at all	Several days	Not at all	Not at all	Not at all	Several days	Several days	Not at all	Not at all	Not at all	Not at all	Not at all	Once a year or less	Rarely or never	Definitely true of me	Tends not to be true	Tends not to be true
Yes	Female	21	51	169	3.	4.7	Urban	With family	Single	Above average	Live together	Secondary education	Secondary education	Non-smoker	Sometimes	No	No	No	Not at all	Several days	Several days	Not at all	Not at all	Not at all	Not at all	Several days	Not at all	Not at all	Several days	Several days	Not at all	Not at all	Not at all	Not at all	Several times a month	Every day	Unsure	Tends to be true	Unsure
Yes	Female	22	65	177	3.	4.2	Urban	With roommate	In a relationship	Average	Live together	Higher education or vocational education	Higher education or vocational education	Non-smoker	Sometimes	No	Yes	No	Several days	Several days	More than half the days	Several days	Not at all	Several days	Nearly every day	Not at all	Several days	Several days	More than half the days	Not at all	Several days	Not at all	Not at all	Not at all	Once a week	Every day	Definitely true of me	Definitely true of me	Definitely true of me
Yes	Female	20	59	170	3.	4.4	Rural	With roommate	In a relationship	Average	Live together	Primary school	Secondary education	Non-smoker	Sometimes	No	No	No	Several days	Several days	Several days	Several days	Not at all	Several days	Several days	Not at all	Several days	More than half the days	More than half the days	Several days	Not at all	Several days	Not at all	Not at all	Once a week	Every day	Tends to be true	Tends to be true	Tends to be true
Yes	Female	23	55	164	3.	4.62	Urban	With family	Single	Above average	Live together	Higher education or vocational education	Secondary education	Non-smoker	Sometimes	No	No	Yes	Not at all	Not at all	Not at all	Not at all	Not at all	Not at all	Not at all	Nearly everyday	Not at all	Not at all	Several days	Not at all	Not at all	Not at all	Not at all	Not at all	Never	Rarely or never	Definitely not true	Definitely not true	Definitely not true
Yes	Female	20	64	175	3.	4.71	Urban	With roommate	Single	Above average	Live together	Secondary education	Secondary education	Non-smoker	Never	No	No	No	Several days	Several days	Several days	Several days	Not at all	Not at all	Not at all	Not at all	Not at all	Several days	Several days	Several days	Not at all	Several days	Not at all	Not at all	More than once a week	Every day	Tends to be true	Tends to be true	Tends to be true
Yes	Female	21	56	169	3.	4.39	Rural	With roommate	In a relationship	Average	Do not live together	Secondary education	Secondary education	Non-smoker	Once a week	No	Yes	No	Several days	More than half the days	More than half the days	More than half the days	Not at all	Nearly every day	More than half the days	Not at all	Several days	More than half the days	Several days	More than half the days	Not at all	Several days	Not at all	Not at all	Once a week	Every day	Tends to be true	Definitely true of me	Definitely true of me
Yes	Female	22	58	164	3.	4.4	Rural	With family	In a relationship	Below average	Do not live together	Secondary education	Secondary education	Non-smoker	Once a week	No	Yes	No	Nearly every day	Nearly every day	Nearly every day	More than half the days	Not at all	More than half the days	More than half the days	Several days	Several days	Not at all	Several days	More than half the days	Not at all	Not at all	Several days	Not at all	Several times a year	Every day	Definitely true of me	Definitely true of me	Tends to be true
Yes	Female	22	63	177	3.	4	Urban	With roommate	Single	Above average	Live together	Higher education or vocational education	Secondary education	Non-smoker	Sometimes	No	Yes	No	Nearly every day	Nearly every day	Nearly every day	Nearly every day	Nearly every day	Nearly every day	Nearly every day	Not at all	Several days	Nearly everyday	Nearly everyday	Nearly everyday	Nearly everyday	Nearly everyday	Not at all	Not at all	Several times a month	Once a week	Tends to be true	Tends to be true	Unsure
Yes	Female	21	52	172	3.	4	Urban	With roommate	Single	Average	Live together	Secondary education	Higher education or vocational education	Current smoker	Sometimes	No	Yes	No	More than half the days	Not at all	Several days	Not at all	Not at all	Several days	Not at all	Several days	Not at all	More than half the days	Several days	Not at all	Not at all	Several days	Not at all	Not at all	Once a year or less	Rarely or never	Unsure	Unsure	Unsure
Yes	Female	21	52	156	3.	3.8	Urban	With family	In a relationship	Average	Live together	Secondary education	Secondary education	Non-smoker	Once a week	No	No	No	More than half the days	More than half the days	More than half the days	More than half the days	More than half the days	Nearly every day	Nearly every day	Nearly everyday	Nearly everyday	Several days	Nearly everyday	Not at all	Nearly everyday	Nearly everyday	Not at all	Not at all	Once a week	Every day	Definitely true of me	Definitely true of me	Tends to be true
Yes	Female	20	64	164	3.	4	Urban	Alone	In a relationship	Average	Live together	Higher education or vocational education	Secondary education	Non-smoker	Sometimes	No	No	No	Several days	Not at all	Nearly every day	Nearly every day	Several days	More than half the days	Several days	Several days	Not at all	Several days	Several days	Not at all	Not at all	Several days	Not at all	Not at all	Several times a year	Every day	Tends not to be true	Unsure	Tends to be true
Yes	Female	21	58	157	3.	4.03	Urban	With roommate	In a relationship	Average	Live together	Secondary education	Secondary education	Current smoker	Sometimes	No	Yes	No	Several days	Several days	Several days	Several days	Not at all	Several days	Not at all	Not at all	Not at all	Not at all	Several days	Not at all	Not at all	Several days	Not at all	Not at all	Once a year or less	Rarely or never	Unsure	Definitely not true	Unsure
Yes	Male	20	73	177	3.	4.5	Urban	With roommate	In a relationship	Average	Live together	Secondary education	Secondary education	Non-smoker	Never	No	No	No	Not at all	Not at all	Not at all	Not at all	Not at all	Several days	Not at all	Not at all	Not at all	Not at all	Not at all	Not at all	Not at all	Not at all	Not at all	Not at all	Several times a month	Once a week	Tends to be true	Tends to be true	Tends to be true
Yes	Female	21	60	171	3.	3.9	Urban	Alone	In a relationship	Above average	Live together	Secondary education	Higher education or vocational education	Non-smoker	Sometimes	No	Yes	No	More than half the days	More than half the days	More than half the days	Several days	Not at all	More than half the days	Not at all	Several days	Several days	More than half the days	Several days	Not at all	Not at all	Not at all	Not at all	Not at all	Once a year or less	Several times a month	Tends not to be true	Unsure	Tends not to be true
Yes	Male	23	88	183	3.	3.5	Urban	Alone	Single	Above average	Live together	Secondary education	Higher education or vocational education	Non-smoker	Twice a week	No	No	No	Not at all	Not at all	Not at all	Not at all	Not at all	Not at all	Not at all	Not at all	Not at all	Not at all	Not at all	Not at all	Not at all	Not at all	Not at all	Not at all	More than once a week	Several times a month	Definitely true of me	Definitely true of me	Definitely true of me
Yes	Male	21	80	182	3.	5	Rural	With family	In a relationship	Average	Live together	Secondary education	Secondary education	Non-smoker	Never	No	No	No	Not at all	Not at all	Not at all	Not at all	Not at all	Not at all	Not at all	Not at all	Not at all	Not at all	Not at all	Not at all	Not at all	Not at all	Not at all	Not at all	Never	Rarely or never	Definitely true of me	Definitely true of me	Definitely true of me
Yes	Male	20	75	175	3.	4.7	Urban	With family	Single	Average	Live together	Higher education or vocational education	Higher education or vocational education	Non-smoker	Sometimes	No	No	No	Not at all	Not at all	Not at all	Not at all	Not at all	Not at all	Not at all	Not at all	Not at all	Not at all	Not at all	Not at all	Not at all	Not at all	Not at all	Not at all	Once a week	Every day	Definitely true of me	Unsure	Tends to be true
Yes	Female	22	60	161	3.	4.3	Rural	With roommate	In a relationship	Above average	Live together	Secondary education	Secondary education	Former smoker	Sometimes	No	Yes	Yes	More than half the days	More than half the days	More than half the days	More than half the days	More than half the days	More than half the days	More than half the days	More than half the days	More than half the days	More than half the days	More than half the days	More than half the days	More than half the days	More than half the days	More than half the days	More than half the days	Several times a month	Twice or more times a week	Definitely true of me	Tends to be true	Tends to be true
Yes	Male	21	60	170	3.	4	Urban	With family	Single	Average	Live together	Higher education or vocational education	Secondary education	Non-smoker	Sometimes	No	No	No	Not at all	Not at all	Not at all	Not at all	Not at all	Not at all	Not at all	Not at all	Not at all	Not at all	Not at all	Not at all	Not at all	Not at all	Not at all	Not at all	Never	Rarely or never	Definitely not true	Definitely true of me	Definitely not true
Yes	Female	2	67	168	3.	3.87	Urban	With family	Single	Above average	Live together	Higher education or vocational education	Higher education or vocational education	Non-smoker	Never	No	No	No	Nearly every day	More than half the days	Nearly every day	Nearly every day	Several days	Nearly every day	Nearly every day	More than half the days	Not at all	Several days	More than half the days	Not at all	Not at all	Several days	Not at all	Not at all	Once a week	Every day	Definitely not true	Tends to be true	Definitely true of me
Yes	Female	20	63	173	3.	4.22	Urban	With family	In a relationship	Average	Live together	Higher education or vocational education	Secondary education	Non-smoker	Never	No	No	No	Nearly every day	Several days	Several days	Nearly every day	More than half the days	Several days	Not at all	Several days	Not at all	Not at all	Nearly everyday	Several days	Not at all	Nearly everyday	Not at all	Not at all	Several times a month	Every day	Definitely true of me	Definitely true of me	Definitely true of me
Yes	Male	21	97	186	3.	3.83	Urban	With family	In a relationship	Above average	Do not live together	Higher education or vocational education	Higher education or vocational education	Current smoker	Sometimes	No	No	No	Several days	Several days	Several days	Not at all	More than half the days	Not at all	Several days	Not at all	Not at all	Several days	More than half the days	Not at all	Not at all	Several days	Several days	Not at all	More than once a week	Twice or more times a week	Definitely true of me	Tends to be true	Tends to be true
Yes	Male	22	70	183	3.	3	Urban	With family	Single	Above average	Live together	Secondary education	Higher education or vocational education	Former smoker	Once a week	No	No	No	Not at all	Not at all	Not at all	Not at all	Several days	Not at all	Not at all	More than half the days	Not at all	Not at all	More than half the days	Several days	Not at all	Not at all	Not at all	Not at all	Never	Every day	Definitely true of me	Definitely true of me	Definitely true of me
Yes	Female	20	69	170	3.	5	Urban	Alone	In a relationship	Above average	Live together	Secondary education	Secondary education	Non-smoker	Sometimes	No	Yes	No	More than half the days	More than half the days	More than half the days	Nearly every day	Several days	More than half the days	Nearly every day	Nearly everyday	More than half the days	Nearly everyday	Nearly everyday	Several days	Nearly everyday	Nearly everyday	Not at all	More than half the days	Several times a year	Every day	Tends to be true	Unsure	Tends not to be true
Yes	Male	20	72	171	3.	4.6	Urban	Alone	In a relationship	Above average	Live together	Higher education or vocational education	Higher education or vocational education	Non-smoker	Once a week	No	No	No	Several days	Several days	More than half the days	Several days	Several days	Several days	Several days	More than half the days	Several days	Several days	Not at all	Not at all	Not at all	Not at all	Several days	Not at all	More than once a week	Every day	Definitely true of me	Tends to be true	Tends to be true
Yes	Male	21	83	176	3.	4.5	Rural	Alone	Single	Above average	Live together	Secondary education	Secondary education	Non-smoker	Never	No	Yes	No	Not at all	Not at all	Not at all	Several days	Not at all	Not at all	Not at all	Several days	Not at all	Several days	Not at all	More than half the days	Several days	Several days	Not at all	Not at all	Once a week	Once a week	Definitely true of me	Tends to be true	Tends to be true
Yes	Female	3	61.5	169	3.	3.9	Urban	With family	Single	Above average	Live together	Secondary education	Higher education or vocational education	Non-smoker	Never	No	Yes	No	Nearly every day	Nearly every day	Nearly every day	Nearly every day	Nearly every day	Nearly every day	Nearly every day	Several days	Nearly everyday	Nearly everyday	Nearly everyday	Nearly everyday	Nearly everyday	Nearly everyday	Nearly everyday	Nearly everyday	Once a week	Twice or more times a week	Definitely true of me	Definitely true of me	Definitely true of me
Yes	Female	22	65	160	3.	4.2	Urban	With family	In a relationship	Far above average	Live together	Secondary education	Higher education or vocational education	Non-smoker	Sometimes	No	No	No	Not at all	Not at all	Not at all	Not at all	Not at all	Not at all	Not at all	Not at all	Not at all	Not at all	Not at all	Not at all	Not at all	Not at all	Not at all	Not at all	More than once a week	More than once a day	Definitely true of me	Definitely true of me	Definitely true of me
Yes	Female	22	64	171	3.	4.11	Rural	With roommate	In a relationship	Average	Live together	Secondary education	Secondary education	Former smoker	Sometimes	No	Yes	No	More than half the days	More than half the days	More than half the days	More than half the days	More than half the days	More than half the days	More than half the days	Several days	Several days	Several days	Several days	Several days	Several days	Several days	Several days	Several days	Several times a year	Twice or more times a week	Definitely true of me	Definitely true of me	Definitely true of me
Yes	Female	20	70	178	3.	4.5	Urban	Alone	Single	Above average	Live together	Higher education or vocational education	Higher education or vocational education	Non-smoker	Sometimes	No	No	No	Not at all	Not at all	More than half the days	Several days	Not at all	Several days	Not at all	Several days	Not at all	Not at all	More than half the days	Several days	Not at all	More than half the days	Not at all	Not at all	Several times a year	Twice or more times a week	Tends to be true	Definitely not true	Tends not to be true
Yes	Male	22	110	198	3.	4.25	Rural	With roommate	Single	Average	Live together	Higher education or vocational education	Secondary education	Non-smoker	Sometimes	No	No	No	Not at all	Several days	Several days	Several days	Several days	Not at all	Several days	Several days	Not at all	Not at all	Not at all	Several days	Not at all	Not at all	Not at all	Not at all	Once a week	Twice or more times a week	Tends not to be true	Tends not to be true	Tends not to be true
Yes	Female	21	59	169	3.	4.6	Rural	With family	Single	Above average	Live together	Higher education or vocational education	Higher education or vocational education	Non-smoker	Sometimes	No	Yes	No	Not at all	Not at all	Several days	Not at all	Not at all	Several days	Not at all	Not at all	Not at all	Several days	Not at all	Several days	Not at all	Not at all	Not at all	Not at all	Once a week	Once a week	Tends to be true	Tends to be true	Unsure
Yes	Female	21	75	173	3.	3.8	Rural	With roommate	In a relationship	Far below average	Do not live together	Primary school	Secondary education	Non-smoker	Sometimes	No	Yes	Yes	Nearly every day	Nearly every day	Nearly every day	Nearly every day	Nearly every day	Nearly every day	Nearly every day	More than half the days	Nearly everyday	Nearly everyday	Nearly everyday	Nearly everyday	Nearly everyday	Nearly everyday	Nearly everyday	Nearly everyday	Several times a year	Rarely or never	Tends to be true	Tends to be true	Tends to be true
Yes	Male	21	80	190	3.	4.7	Urban	With roommate	In a relationship	Above average	Live together	Higher education or vocational education	Secondary education	Non-smoker	Sometimes	No	No	No	Not at all	Not at all	Not at all	Not at all	Not at all	Not at all	Not at all	Not at all	Not at all	Not at all	Not at all	Not at all	Not at all	Not at all	Not at all	Not at all	Several times a year	Once a week	Definitely true of me	Tends to be true	Tends to be true
Yes	Female	22	45	153	3.	4.1	Rural	With roommate	In a relationship	Average	Live together	Secondary education	Higher education or vocational education	Current smoker	Sometimes	No	No	No	Several days	Not at all	Not at all	Not at all	Not at all	Not at all	Not at all	Not at all	Several days	Not at all	Several days	Not at all	Not at all	Not at all	Not at all	Not at all	Once a week	More than once a day	Definitely true of me	Definitely true of me	Definitely true of me
Yes	Male	21	68	178	3.	4	Urban	With roommate	Single	Below average	Do not live together	Secondary education	Secondary education	Former smoker	Sometimes	No	No	No	Several days	Not at all	Not at all	Nearly every day	Not at all	Several days	Not at all	More than half the days	Several days	Several days	Nearly everyday	Several days	Several days	Several days	Not at all	Not at all	Once a week	Every day	Unsure	Tends to be true	Tends to be true
Yes	Female	20	56	163	3.	3.41	Urban	Alone	In a relationship	Above average	Live together	Higher education or vocational education	Higher education or vocational education	Non-smoker	Sometimes	No	Yes	No	Several days	Several days	Several days	Several days	Not at all	Several days	Not at all	Several days	Several days	Not at all	Several days	Not at all	Several days	Several days	Several days	Not at all	Never	Rarely or never	Tends not to be true	Tends not to be true	Tends not to be true
Yes	Female	22	52	160	3.	4.1	Rural	With roommate	Single	Average	Live together	Primary school	Secondary education	Former smoker	Sometimes	No	No	No	Not at all	Not at all	Several days	Not at all	Not at all	Several days	Not at all	Not at all	Not at all	Not at all	Not at all	Not at all	Not at all	Several days	Not at all	Not at all	Several times a month	Every day	Definitely true of me	Tends to be true	Tends to be true
Yes	Female	22	67	163	4.	3.5	Urban	With family	Single	Average	Live together	Secondary education	Higher education or vocational education	Non-smoker	Sometimes	No	No	No	More than half the days	More than half the days	More than half the days	Several days	Not at all	Several days	More than half the days	Several days	Several days	Not at all	Not at all	Not at all	Nearly everyday	Several days	Not at all	Not at all	Once a week	Every day	Tends to be true	Unsure	Tends to be true
Yes	Female	30	77	175	3.	3.95	Urban	With roommate	Single	Far below average	Live together	Secondary education	Higher education or vocational education	Non-smoker	Sometimes	No	Yes	Yes	Several days	Several days	Several days	Not at all	Not at all	Not at all	More than half the days	Not at all	Not at all	Not at all	Several days	Not at all	Nearly everyday	More than half the days	Not at all	Not at all	Never	Rarely or never	Tends to be true	Unsure	Tends to be true
Yes	Female	21	56	165	3.	4.8	Urban	With family	Single	Average	Live together	Secondary education	Secondary education	Non-smoker	Never	No	No	No	Not at all	Not at all	Several days	Not at all	Not at all	Several days	Not at all	Not at all	Not at all	Not at all	Several days	Not at all	Not at all	Not at all	Not at all	Not at all	Once a week	Every day	Tends not to be true	Tends to be true	Tends not to be true
Yes	Female	20	63	164	3.	4.8	Urban	With roommate	Single	Above average	Live together	Secondary education	Higher education or vocational education	Non-smoker	Never	No	Yes	No	Not at all	Not at all	Not at all	Not at all	Not at all	Several days	Not at all	Not at all	Several days	Several days	Not at all	Not at all	Not at all	Not at all	Not at all	Not at all	Several times a month	Twice or more times a week	Definitely true of me	Definitely true of me	Definitely true of me
Yes	Female	19	65	165	1.	5	Rural	With roommate	Single	Average	Live together	Secondary education	Secondary education	Non-smoker	Sometimes	No	Yes	No	Not at all	Not at all	Not at all	Not at all	Not at all	Not at all	Not at all	Several days	Several days	Several days	Several days	Several days	Several days	Several days	Several days	Several days	Several times a month	Several times a month	Unsure	Unsure	Unsure
Yes	Female	18	50	171	1.	4.72	Rural	With roommate	In a relationship	Above average	Do not live together	Secondary education	Secondary education	Current smoker	Sometimes	No	No	No	Several days	Several days	Several days	Not at all	Not at all	Several days	Several days	Several days	Not at all	Several days	Several days	Several days	Several days	Not at all	Not at all	Not at all	Once a week	Every day	Unsure	Unsure	Tends to be true
Yes	Female	18	65	187	1.	5	Rural	With roommate	Single	Above average	Live together	Secondary education	Secondary education	Current smoker	Sometimes	No	No	No	Several days	Not at all	Several days	Not at all	Several days	Not at all	Not at all	Not at all	Not at all	Several days	Not at all	Not at all	Not at all	Not at all	Not at all	Not at all	Never	Rarely or never	Definitely not true	Definitely not true	Definitely not true
Yes	Female	19	50	163	1.	4.7	Urban	With roommate	Single	Above average	Live together	Secondary education	Secondary education	Non-smoker	Sometimes	No	No	No	More than half the days	Several days	Several days	Not at all	Nearly every day	More than half the days	Several days	Not at all	Not at all	Nearly everyday	More than half the days	Several days	Several days	Nearly everyday	More than half the days	Several days	Several times a month	Rarely or never	Definitely not true	Definitely not true	Definitely not true
Yes	Male	19	75	182	1.	4.88	Urban	With roommate	Single	Average	Do not live together	Secondary education	Secondary education	Non-smoker	Sometimes	No	No	No	Several days	Several days	Several days	Not at all	Not at all	Several days	Not at all	Several days	Not at all	Not at all	Several days	Not at all	Several days	Several days	Not at all	Not at all	Several times a year	Rarely or never	Definitely not true	Definitely not true	Tends not to be true
Yes	Male	19	81	190	1.	4.75	Urban	With roommate	Single	Average	Live together	Secondary education	Secondary education	Non-smoker	Sometimes	No	No	No	Several days	More than half the days	More than half the days	More than half the days	Several days	Several days	Several days	Not at all	Several days	Not at all	Several days	Not at all	Several days	Not at all	Not at all	Not at all	Never	Rarely or never	Tends not to be true	Definitely not true	Unsure
Yes	Female	19	66	166	1.	4.92	Rural	With family	Single	Average	Live together	Secondary education	Secondary education	Non-smoker	Sometimes	No	Yes	Yes	Several days	Several days	Several days	Several days	Several days	Several days	Several days	Several days	Several days	Several days	Several days	Several days	Several days	Several days	Several days	Several days	Never	Rarely or never	Tends not to be true	Definitely not true	Tends not to be true
Yes	Female	19	79	166	1.	4.56	Rural	Alone	In a relationship	Above average	Live together	Higher education or vocational education	Secondary education	Non-smoker	Sometimes	No	No	No	Several days	Several days	Several days	Several days	Not at all	Not at all	Not at all	Not at all	Not at all	More than half the days	Several days	Not at all	Not at all	Not at all	Not at all	Not at all	Once a year or less	Rarely or never	Tends to be true	Definitely not true	Unsure
Yes	Female	19	51	165	1.	4.5	Urban	Alone	In a relationship	Above average	Live together	Higher education or vocational education	Higher education or vocational education	Non-smoker	Never	No	No	No	Several days	More than half the days	Nearly every day	Several days	More than half the days	Several days	Several days	Several days	Not at all	Several days	Several days	More than half the days	More than half the days	Several days	Nearly everyday	Not at all	Once a week	Every day	Unsure	Tends to be true	Tends to be true
Yes	Female	18	95	163	1.	4.7	Rural	Alone	Single	Above average	Live together	Higher education or vocational education	Secondary education	Non-smoker	Sometimes	No	No	No	Not at all	Several days	More than half the days	More than half the days	Not at all	Not at all	More than half the days	Several days	Several days	More than half the days	Several days	Not at all	More than half the days	Not at all	Not at all	Not at all	Several times a month	Every day	Definitely not true	Tends not to be true	Tends not to be true
Yes	Male	19	111	176	1.	4.64	Urban	With family	Single	Average	Live together	Secondary education	Secondary education	Non-smoker	Never	No	Yes	No	More than half the days	More than half the days	Nearly every day	More than half the days	Several days	More than half the days	More than half the days	Several days	Several days	More than half the days	Nearly everyday	More than half the days	More than half the days	More than half the days	Not at all	Several days	Never	Rarely or never	Definitely not true	Definitely not true	Definitely not true
Yes	Male	19	105	188	1.	4.6	Urban	With family	In a relationship	Average	Live together	Secondary education	Secondary education	Non-smoker	Never	No	No	No	Several days	Several days	Several days	Not at all	Not at all	Not at all	More than half the days	Several days	Not at all	More than half the days	Not at all	Not at all	Not at all	Not at all	Not at all	Not at all	Once a year or less	Every day	Unsure	Definitely not true	Definitely not true
Yes	Female	19	65	165	1.	4.6	Rural	With family	In a relationship	Above average	Live together	Secondary education	Secondary education	Non-smoker	Sometimes	No	No	No	Several days	Several days	Not at all	Not at all	Not at all	Several days	Not at all	Not at all	Not at all	More than half the days	Several days	Not at all	Not at all	Several days	Not at all	Not at all	Once a week	Twice or more times a week	Tends to be true	Tends not to be true	Tends not to be true
Yes	Female	18	47	165	1.	4.94	Urban	With roommate	Single	Average	Live together	Higher education or vocational education	Higher education or vocational education	Non-smoker	Once a week	No	Yes	No	Not at all	Not at all	Several days	Several days	Not at all	Not at all	Not at all	Nearly everyday	Not at all	Not at all	Several days	Not at all	Not at all	Several days	Not at all	Not at all	Several times a year	More than once a day	Definitely true of me	Definitely true of me	Definitely true of me
Yes	Female	18	63	169	1.	4.73	Urban	With family	In a relationship	Average	Live together	Secondary education	Secondary education	Current smoker	Sometimes	No	No	No	Not at all	Not at all	Not at all	Not at all	Not at all	Not at all	Not at all	More than half the days	Not at all	Several days	Several days	Not at all	Not at all	Not at all	Not at all	Not at all	Several times a year	Every day	Definitely true of me	Unsure	Unsure
Yes	Female	19	92	172	1.	5	Urban	With roommate	In a relationship	Average	Live together	Secondary education	Higher education or vocational education	Non-smoker	Sometimes	No	No	No	Several days	Not at all	Several days	Not at all	Not at all	Several days	Several days	Not at all	Not at all	Several days	Several days	More than half the days	Several days	Several days	Not at all	Not at all	Once a year or less	Rarely or never	Unsure	Unsure	Unsure
Yes	Female	18	53	162.5	1.	4.91	Urban	With roommate	Single	Average	Live together	Higher education or vocational education	Secondary education	Non-smoker	Never	No	No	No	Several days	More than half the days	More than half the days	Several days	Not at all	Not at all	Several days	Not at all	Several days	Not at all	Several days	Several days	Not at all	Several days	Not at all	Not at all	Several times a month	Twice or more times a week	Definitely true of me	Tends to be true	Unsure
Yes	Female	18	68	176	1.	4.56	Rural	With roommate	Single	Average	Do not live together	Higher education or vocational education	Secondary education	Non-smoker	Sometimes	No	No	Yes	Several days	Several days	Several days	Several days	Not at all	Not at all	Not at all	More than half the days	Not at all	Not at all	Several days	Nearly everyday	Several days	Several days	Not at all	Not at all	Once a year or less	Every day	Tends to be true	Unsure	Unsure
Yes	Female	19	67	163	1.	4.43	Urban	With roommate	In a relationship	Average	Live together	Secondary education	Secondary education	Current smoker	3 or more times a week	No	Yes	No	Several days	Several days	More than half the days	Several days	Not at all	Nearly every day	Several days	Not at all	Not at all	More than half the days	Several days	Several days	More than half the days	Not at all	Not at all	Not at all	Once a year or less	Every day	Unsure	Tends not to be true	Definitely not true
Yes	Female	18	67	171	1.	4.38	Rural	With roommate	In a relationship	Above average	Live together	Higher education or vocational education	Higher education or vocational education	Current smoker	Twice a week	Sometimes	No	Yes	More than half the days	More than half the days	More than half the days	More than half the days	Several days	More than half the days	Several days	Several days	Several days	Not at all	Several days	More than half the days	Nearly everyday	Nearly everyday	Several days	Not at all	Several times a year	Every day	Tends to be true	Unsure	Tends to be true
Yes	Male	19	74	180	1.	3.93	Urban	With family	Single	Far below average	Live together	Secondary education	Higher education or vocational education	Non-smoker	Once a week	Sometimes	No	No	Several days	Several days	Several days	Not at all	Not at all	Not at all	Several days	Several days	More than half the days	More than half the days	Several days	Several days	Several days	More than half the days	More than half the days	Not at all	Once a year or less	Rarely or never	Unsure	Unsure	Definitely true of me
Yes	Female	19	70	178	1.	4.92	Urban	With family	Single	Above average	Live together	Higher education or vocational education	Higher education or vocational education	Non-smoker	Sometimes	No	Yes	No	Nearly every day	Nearly every day	Nearly every day	Nearly every day	More than half the days	More than half the days	Nearly every day	More than half the days	More than half the days	Nearly everyday	Several days	Several days	More than half the days	More than half the days	More than half the days	More than half the days	Several times a year	Once a week	Definitely true of me	Tends to be true	Tends to be true
Yes	Female	18	65	156	1.	5	Urban	Alone	In a relationship	Above average	Live together	Higher education or vocational education	Secondary education	Current smoker	Sometimes	No	Yes	Yes	More than half the days	Not at all	More than half the days	Not at all	Not at all	Several days	Not at all	Not at all	Several days	Not at all	More than half the days	Not at all	Several days	Not at all	Not at all	Not at all	Once a year or less	Every day	Tends to be true	Tends to be true	Unsure
Yes	Female	18	68	168	1.	4.82	Rural	With roommate	Single	Average	Live together	Secondary education	Secondary education	Current smoker	Sometimes	No	No	No	Nearly every day	Several days	Nearly every day	Several days	Several days	Not at all	Several days	Not at all	Not at all	Several days	Several days	More than half the days	Several days	Several days	More than half the days	Several days	Several times a year	Rarely or never	Unsure	Definitely not true	Definitely not true
Yes	Female	20	85	169	1.	4.76	Urban	With roommate	Single	Average	Do not live together	Secondary education	Higher education or vocational education	Non-smoker	Never	No	Yes	No	More than half the days	More than half the days	More than half the days	More than half the days	Not at all	Several days	More than half the days	Several days	Several days	Several days	More than half the days	Several days	More than half the days	Several days	Not at all	Not at all	Once a week	Every day	Tends to be true	Tends to be true	Unsure
Yes	Female	19	53	171	1.	5	Urban	With roommate	Single	Average	Live together	Secondary education	Secondary education	Non-smoker	Sometimes	No	Yes	No	More than half the days	More than half the days	More than half the days	More than half the days	Not at all	Not at all	Several days	Nearly everyday	More than half the days	Nearly everyday	Nearly everyday	More than half the days	More than half the days	More than half the days	Several days	Several days	Several times a year	Several times a month	Tends to be true	Tends to be true	Unsure
Yes	Female	19	59	167	1.	4.23	Rural	With roommate	Single	Average	Live together	Secondary education	Secondary education	Non-smoker	Never	No	No	No	Several days	Several days	Several days	Several days	Not at all	Several days	Not at all	Several days	Not at all	Several days	Several days	Not at all	Several days	Not at all	Not at all	Not at all	Once a week	Every day	Definitely not true	Definitely not true	Definitely true of me
Yes	Male	19	78.6	187	1.	4.88	Urban	With roommate	Single	Below average	Live together	Higher education or vocational education	Higher education or vocational education	Non-smoker	Sometimes	No	No	No	More than half the days	More than half the days	More than half the days	More than half the days	Several days	Several days	More than half the days	Several days	More than half the days	Several days	Nearly everyday	Several days	Several days	More than half the days	Several days	Not at all	Once a week	Rarely or never	Unsure	Unsure	Tends to be true
Yes	Female	18	70	158	1.	4.5	Urban	Alone	Single	Above average	Live together	Higher education or vocational education	Higher education or vocational education	Non-smoker	Sometimes	No	No	No	Several days	Not at all	Several days	Not at all	Not at all	Several days	Several days	Not at all	Several days	Several days	More than half the days	Several days	More than half the days	Several days	Not at all	Not at all	Several times a month	Every day	Definitely true of me	Unsure	Unsure
Yes	Female	19	56	163	1.	4.15	Urban	With family	Single	Average	Do not live together	Higher education or vocational education	Secondary education	Non-smoker	Sometimes	No	Yes	No	Not at all	Several days	Not at all	Several days	Several days	Not at all	Not at all	Not at all	Not at all	Several days	Several days	Not at all	Not at all	Not at all	Not at all	Not at all	Once a year or less	Rarely or never	Definitely not true	Definitely not true	Definitely not true
Yes	Female	19	52	160	1.	4.51	Urban	With family	In a relationship	Average	Live together	Higher education or vocational education	Secondary education	Non-smoker	Sometimes	No	Yes	No	Several days	Several days	More than half the days	Several days	Not at all	More than half the days	Nearly every day	Not at all	Several days	Several days	Nearly everyday	Several days	Several days	Several days	Several days	Not at all	Once a week	More than once a day	Unsure	Tends to be true	Definitely true of me
Yes	Female	20	63	168	5.	4.5	Rural	With roommate	Single	Average	Live together	Secondary education	Secondary education	Current smoker	Sometimes	No	Yes	No	More than half the days	More than half the days	More than half the days	More than half the days	Several days	Several days	Several days	Several days	More than half the days	More than half the days	More than half the days	More than half the days	More than half the days	Not at all	Not at all	Several days	Once a year or less	Every day	Tends to be true	Definitely not true	Definitely not true
Yes	Male	23	85	183	6.	4.8	Urban	With family	In a relationship	Above average	Live together	Higher education or vocational education	Higher education or vocational education	Non-smoker	Sometimes	No	No	No	Not at all	Not at all	Not at all	Not at all	Not at all	Not at all	Not at all	Not at all	Not at all	Not at all	Not at all	Not at all	Not at all	Not at all	Not at all	Not at all	Once a week	Twice or more times a week	Definitely true of me	Tends to be true	Definitely true of me
Yes	Female	23	54	158	6.	4.38	Rural	With family	Single	Average	Live together	Secondary education	Higher education or vocational education	Current smoker	Never	Sometimes	No	No	Not at all	Not at all	Not at all	Not at all	Not at all	Not at all	Not at all	Not at all	Not at all	Not at all	Not at all	Not at all	Not at all	Not at all	Not at all	Not at all	Never	Rarely or never	Definitely not true	Definitely not true	Definitely not true
Yes	Female	24	57	163	6.	4.7	Rural	With family	In a relationship	Average	Live together	Secondary education	Secondary education	Non-smoker	Sometimes	No	Yes	No	Several days	Several days	Several days	Several days	Several days	Several days	Several days	Not at all	Not at all	Several days	Several days	Not at all	Several days	Not at all	Several days	Not at all	Never	Rarely or never	Definitely not true	Definitely not true	Definitely not true
Yes	Female	24	60	168	6.	4.77	Urban	With family	In a relationship	Average	Live together	Higher education or vocational education	Higher education or vocational education	Non-smoker	Sometimes	No	No	Yes	Not at all	Not at all	Not at all	Not at all	Not at all	Not at all	Not at all	Not at all	Not at all	Not at all	Not at all	Not at all	Not at all	Not at all	Not at all	Not at all	More than once a week	Every day	Definitely true of me	Definitely true of me	Definitely true of me
Yes	Female	23	78	183	6.	4	Urban	With family	In a relationship	Above average	Live together	Higher education or vocational education	Higher education or vocational education	Current smoker	Never	No	No	No	Not at all	Not at all	Not at all	Not at all	Not at all	Not at all	Not at all	Not at all	Not at all	Not at all	More than half the days	Not at all	Not at all	Not at all	Not at all	Not at all	Once a week	Every day	Tends to be true	Tends to be true	Tends to be true
Yes	Female	25	63	176	6.	4.37	Rural	With family	In a relationship	Average	Do not live together	Higher education or vocational education	Higher education or vocational education	Non-smoker	Sometimes	No	Yes	Yes	Several days	Several days	More than half the days	More than half the days	Several days	More than half the days	Several days	Several days	Several days	More than half the days	More than half the days	Several days	Several days	More than half the days	Several days	Several days	Never	Rarely or never	Unsure	Tends not to be true	Definitely not true
Yes	Female	23	65	170	6.	4.7	Rural	With family	In a relationship	Above average	Live together	Secondary education	Secondary education	Non-smoker	Once a week	No	Yes	No	Several days	Several days	Several days	Several days	Not at all	More than half the days	Not at all	More than half the days	Not at all	Several days	Several days	Not at all	Several days	Not at all	Not at all	Not at all	Once a week	Every day	Definitely true of me	Definitely true of me	Definitely true of me
Yes	Female	23	77	176	5.	4	Urban	With roommate	In a relationship	Below average	Live together	Primary school	Primary school	Current smoker	Sometimes	Sometimes	No	No	Several days	Not at all	Not at all	Not at all	Not at all	Several days	Not at all	Not at all	Not at all	Several days	Several days	Not at all	Not at all	Not at all	Not at all	Not at all	Never	Rarely or never	Definitely not true	Definitely not true	Definitely not true
Yes	Female	24	53	165	6.	4.78	Urban	With family	Single	Average	Do not live together	Secondary education	Secondary education	Non-smoker	Never	No	No	Yes	Several days	Several days	Not at all	Not at all	Not at all	Not at all	Not at all	Not at all	Not at all	Several days	Several days	Not at all	Not at all	Not at all	Not at all	Not at all	Never	Several times a month	Tends not to be true	Tends not to be true	Definitely not true
Yes	Female	24	55	165	6.	3.95	Urban	With roommate	Single	Above average	Live together	Higher education or vocational education	Secondary education	Non-smoker	Sometimes	No	No	No	Not at all	Not at all	Not at all	Not at all	Not at all	Not at all	Not at all	Not at all	Not at all	Several days	Not at all	Not at all	Not at all	Several days	Not at all	Not at all	Never	Rarely or never	Definitely true of me	Definitely not true	Definitely not true
Yes	Female	23	64	164	6.	4.4	Rural	Alone	Single	Average	Live together	Higher education or vocational education	Higher education or vocational education	Former smoker	Sometimes	No	Yes	Yes	Not at all	Several days	More than half the days	More than half the days	Several days	More than half the days	Several days	Not at all	Not at all	Several days	More than half the days	Not at all	Not at all	More than half the days	Not at all	Not at all	More than once a week	Every day	Definitely true of me	Definitely true of me	Definitely true of me
Yes	Female	23	60	173	6.	4.33	Urban	Alone	In a relationship	Above average	Live together	Higher education or vocational education	Higher education or vocational education	Non-smoker	Sometimes	No	Yes	Yes	Not at all	Several days	Several days	Not at all	Not at all	More than half the days	Not at all	Several days	Several days	Not at all	More than half the days	Not at all	More than half the days	Not at all	Not at all	More than half the days	Several times a month	Several times a month	Tends to be true	Tends not to be true	Unsure
Yes	Female	24	53	161	6.	4.36	Urban	With family	In a relationship	Average	Live together	Secondary education	Higher education or vocational education	Non-smoker	Sometimes	No	No	Yes	Not at all	Several days	Several days	Not at all	Not at all	Several days	Several days	Not at all	Several days	Several days	Several days	Not at all	Not at all	Not at all	Several days	Not at all	Never	Rarely or never	Unsure	Definitely not true	Definitely not true
Yes	Female	24	60	163	6.	3.75	Urban	Alone	In a relationship	Below average	Live together	Higher education or vocational education	Higher education or vocational education	Non-smoker	Sometimes	No	No	No	Not at all	Several days	Several days	Several days	Not at all	Several days	Several days	Not at all	Not at all	More than half the days	More than half the days	Several days	Several days	Several days	Not at all	Not at all	Several times a year	Rarely or never	Definitely true of me	Definitely true of me	Tends to be true
Yes	Female	23	60	170	6.	4.8	Urban	Alone	In a relationship	Average	Live together	Secondary education	Secondary education	Non-smoker	Sometimes	No	No	No	Several days	Nearly every day	Nearly every day	More than half the days	Several days	Several days	Nearly every day	Not at all	Several days	Several days	More than half the days	Several days	More than half the days	More than half the days	More than half the days	Not at all	Once a week	Every day	Definitely true of me	Definitely true of me	Definitely true of me
Yes	Female	24	65	180	6.	4.56	Urban	With roommate	In a relationship	Average	Live together	Secondary education	Higher education or vocational education	Non-smoker	Never	No	No	No	Not at all	Not at all	Several days	Not at all	Not at all	More than half the days	Several days	Several days	Not at all	Not at all	Not at all	Not at all	Not at all	Not at all	Not at all	Not at all	Once a week	Every day	Tends to be true	Unsure	Tends to be true
Yes	Female	24	59	167	6.	4.54	Urban	With roommate	Single	Far above average	Live together	Higher education or vocational education	Higher education or vocational education	Non-smoker	Sometimes	No	No	No	Several days	Not at all	Several days	Not at all	Not at all	Several days	Not at all	Not at all	Not at all	Not at all	Several days	Not at all	Not at all	Several days	Not at all	Not at all	Once a week	Every day	Definitely true of me	Tends to be true	Tends to be true
Yes	Female	24	53	163	6.	4.7	Rural	With family	In a relationship	Average	Live together	Secondary education	Secondary education	Current smoker	Sometimes	No	No	No	Not at all	Not at all	Not at all	Not at all	Not at all	Not at all	Not at all	Not at all	Not at all	Several days	Several days	Not at all	Not at all	Not at all	Not at all	Not at all	Several times a year	Rarely or never	Definitely not true	Definitely not true	Tends not to be true
Yes	Male	23	83	182	6.	4.3	Urban	With family	Single	Average	Do not live together	Secondary education	Secondary education	Non-smoker	Sometimes	No	No	No	Several days	Several days	More than half the days	More than half the days	Not at all	Several days	Not at all	Several days	Several days	More than half the days	Several days	More than half the days	Several days	Several days	Not at all	Not at all	Once a year or less	Rarely or never	Tends not to be true	Unsure	Unsure
Yes	Female	24	55	170	6.	4.53	Urban	With family	Single	Below average	Live together	Higher education or vocational education	Higher education or vocational education	Non-smoker	Sometimes	No	No	No	Not at all	Several days	Several days	Not at all	Not at all	Not at all	Not at all	Not at all	Not at all	Several days	Several days	Not at all	Not at all	Not at all	Not at all	Not at all	Never	Rarely or never	Tends to be true	Tends to be true	Tends to be true
Yes	Female	24	54	172	6.	4.5	Urban	Alone	Single	Above average	Live together	Secondary education	Secondary education	Non-smoker	Never	No	No	No	Several days	Several days	Several days	Several days	Not at all	Several days	More than half the days	Not at all	Not at all	Not at all	Several days	Several days	Not at all	Several days	Not at all	Not at all	More than once a week	More than once a day	Definitely true of me	Definitely true of me	Definitely true of me
Yes	Female	23	58	167	6.	4.67	Urban	Alone	In a relationship	Average	Live together	Secondary education	Primary school	Non-smoker	Sometimes	No	No	No	Several days	Several days	Several days	Several days	Not at all	Several days	Not at all	Several days	Not at all	More than half the days	More than half the days	Not at all	Not at all	Not at all	Not at all	Not at all	Once a year or less	Rarely or never	Unsure	Unsure	Unsure
Yes	Male	24	85	189	6.	4.61	Rural	With roommate	Single	Above average	Live together	Secondary education	Secondary education	Non-smoker	Never	No	No	No	Not at all	Not at all	Not at all	Not at all	Not at all	Not at all	Not at all	Not at all	Not at all	Several days	Several days	Not at all	Not at all	Not at all	Not at all	Not at all	Several times a year	Twice or more times a week	Definitely true of me	Tends to be true	Tends to be true
Yes	Female	23	58	166	6.	4.82	Rural	With family	Single	Above average	Live together	Secondary education	Secondary education	Current smoker	Sometimes	No	No	No	Several days	Not at all	Not at all	Not at all	Not at all	Several days	Not at all	Several days	Not at all	Not at all	Not at all	Not at all	More than half the days	Not at all	Not at all	Not at all	Once a year or less	Rarely or never	Definitely true of me	Tends to be true	Unsure
Yes	Male	24	80	191	6.	4.93	Urban	With roommate	Single	Average	Live together	Higher education or vocational education	Higher education or vocational education	Non-smoker	Never	No	No	No	Several days	Not at all	Several days	Several days	Not at all	Several days	Not at all	Several days	Not at all	Not at all	Several days	Not at all	Not at all	Several days	Not at all	Not at all	More than once a week	Every day	Definitely true of me	Definitely true of me	Definitely true of me
Yes	Male	24	82	184	6.	4.6	Rural	With roommate	Single	Average	Live together	Secondary education	Secondary education	Non-smoker	Sometimes	No	Yes	No	Several days	Not at all	More than half the days	More than half the days	Several days	Several days	Several days	Several days	Not at all	Not at all	Not at all	Not at all	Not at all	Not at all	Not at all	Not at all	Several times a month	Every day	Unsure	Tends to be true	Unsure
Yes	Female	30	67	164	6.	3.7	Urban	With family	Single	Below average	Live together	Secondary education	Higher education or vocational education	Current smoker	Sometimes	No	No	No	Not at all	Several days	Not at all	Several days	Not at all	Not at all	Not at all	Not at all	Not at all	Not at all	Not at all	Not at all	Not at all	Several days	Not at all	Not at all	Once a week	Every day	Definitely true of me	Tends to be true	Tends to be true
Yes	Female	24	48	159	6.	4.33	Urban	Alone	Single	Average	Live together	Secondary education	Secondary education	Non-smoker	Sometimes	No	No	No	Several days	Several days	Several days	Several days	Not at all	Several days	Not at all	Not at all	Several days	Several days	Several days	Not at all	Several days	Not at all	Not at all	Not at all	Once a week	Every day	Unsure	Unsure	Tends to be true
Yes	Male	26	92	187	6.	4.7	Urban	Alone	Single	Far above average	Live together	Secondary education	Secondary education	Current smoker	Sometimes	No	Yes	No	Not at all	Several days	Several days	Several days	Not at all	Not at all	Not at all	Several days	Not at all	Several days	Several days	Several days	Not at all	Not at all	Not at all	Not at all	Several times a year	Rarely or never	Tends to be true	Tends not to be true	Tends not to be true
Yes	Female	25	63	173	6.	5	Urban	With roommate	In a relationship	Average	Do not live together	Secondary education	Secondary education	Non-smoker	Sometimes	No	Yes	No	Several days	Several days	Several days	More than half the days	Not at all	Not at all	Several days	Several days	Several days	More than half the days	More than half the days	Several days	Not at all	Several days	Not at all	Not at all	Several times a year	Every day	Definitely true of me	Tends to be true	Tends to be true
Yes	Male	23	77	178	6.	4.54	Urban	Alone	Single	Above average	Live together	Secondary education	Secondary education	Non-smoker	Sometimes	No	No	No	Not at all	Several days	Not at all	Not at all	Not at all	Not at all	Not at all	Not at all	Not at all	Not at all	Not at all	Not at all	Not at all	Not at all	Not at all	Not at all	Never	Rarely or never	Definitely not true	Definitely not true	Definitely not true
Yes	Female	23	83	183	6.	4.77	Urban	With roommate	In a relationship	Above average	Do not live together	Secondary education	Higher education or vocational education	Non-smoker	Sometimes	No	Yes	No	Not at all	Not at all	Several days	Not at all	Not at all	Several days	Not at all	Several days	Not at all	Several days	Not at all	Not at all	Several days	Several days	Not at all	Not at all	Once a year or less	Rarely or never	Unsure	Tends not to be true	Tends not to be true
Yes	Female	23	69	163	6.	4.4	Urban	Alone	In a relationship	Average	Live together	Secondary education	Secondary education	Non-smoker	Sometimes	No	No	No	Not at all	Not at all	Several days	Several days	Several days	More than half the days	Nearly every day	Not at all	Not at all	Not at all	Several days	Not at all	Not at all	Not at all	Not at all	Not at all	Once a week	Every day	Tends to be true	Tends to be true	Definitely true of me
Yes	Female	25	59	163	6.	4.1	Urban	With family	In a relationship	Above average	Do not live together	Higher education or vocational education	Secondary education	Current smoker	Once a week	No	Yes	Yes	Several days	Not at all	Several days	Not at all	Not at all	More than half the days	Not at all	Not at all	Not at all	More than half the days	Several days	More than half the days	Not at all	Not at all	Not at all	Not at all	Once a year or less	Twice or more times a week	Tends to be true	Tends to be true	Unsure
Yes	Male	23	90	193	6.	3.95	Urban	With family	Single	Below average	Live together	Higher education or vocational education	Secondary education	Current smoker	Sometimes	No	No	No	Not at all	Not at all	Not at all	Not at all	Not at all	Not at all	Not at all	Not at all	Not at all	Not at all	Not at all	Not at all	Not at all	Not at all	Not at all	Not at all	Once a week	Rarely or never	Tends not to be true	Tends not to be true	Tends to be true
Yes	Male	24	75	176	6.	4.5	Rural	With family	Single	Average	Live together	Secondary education	Higher education or vocational education	Non-smoker	Sometimes	No	No	No	Not at all	Not at all	Several days	Not at all	Not at all	Not at all	Several days	Several days	Several days	Not at all	Not at all	Not at all	Several days	Not at all	Not at all	Not at all	Several times a year	Rarely or never	Unsure	Unsure	Unsure
Yes	Female	24	62	168	6.	4.78	Urban	With family	In a relationship	Average	Live together	Higher education or vocational education	Secondary education	Non-smoker	Sometimes	No	Yes	No	Several days	More than half the days	More than half the days	Not at all	Not at all	More than half the days	More than half the days	More than half the days	Several days	More than half the days	More than half the days	More than half the days	Not at all	Not at all	Not at all	Several days	Once a week	Twice or more times a week	Tends not to be true	Tends to be true	Definitely true of me
Yes	Female	24	50	165	6.	4	Urban	With family	In a relationship	Above average	Live together	Secondary education	Higher education or vocational education	Non-smoker	Sometimes	No	No	No	Not at all	Not at all	Not at all	Not at all	Not at all	Not at all	Not at all	Not at all	Not at all	Not at all	Several days	Not at all	Not at all	Not at all	Not at all	Not at all	Several times a year	Several times a month	Unsure	Tends not to be true	Unsure
Yes	Female	24	80	172	6.	4.3	Urban	With family	Single	Average	Do not live together	Secondary education	Secondary education	Non-smoker	Once a week	No	Yes	No	Several days	Not at all	Several days	Several days	Not at all	Not at all	Not at all	Not at all	Not at all	Several days	Several days	Not at all	Not at all	Not at all	Not at all	Not at all	Once a week	Once a week	Definitely true of me	Tends to be true	Tends to be true
Yes	Female	28	63	170	6.	4.5	Urban	With family	In a relationship	Above average	Live together	Higher education or vocational education	Higher education or vocational education	Former smoker	Sometimes	No	Yes	No	Not at all	Several days	Several days	Several days	Several days	Several days	More than half the days	Nearly everyday	Several days	Several days	Several days	Several days	Several days	Several days	Not at all	Not at all	Never	Every day	Definitely not true	Unsure	Definitely true of me
Yes	Female	24	55	170	6.	4.2	Urban	Alone	In a relationship	Above average	Live together	Higher education or vocational education	Higher education or vocational education	Non-smoker	Sometimes	No	No	No	Not at all	Not at all	Several days	Not at all	Not at all	Several days	Not at all	Not at all	Several days	More than half the days	More than half the days	Several days	Not at all	Not at all	Not at all	Not at all	More than once a week	More than once a day	Definitely true of me	Definitely true of me	Definitely true of me
Yes	Female	25	60	167	6.	4.62	Urban	With family	Single	Average	Live together	Higher education or vocational education	Higher education or vocational education	Non-smoker	Sometimes	No	Yes	No	Several days	Several days	More than half the days	Several days	Not at all	Not at all	Several days	Several days	More than half the days	More than half the days	More than half the days	Several days	Several days	Not at all	Not at all	Not at all	Several times a month	Several times a month	Tends to be true	Unsure	Tends to be true
Yes	Female	23	60	160	6.	4.25	Urban	With roommate	Single	Average	Live together	Higher education or vocational education	Higher education or vocational education	Current smoker	Sometimes	No	Yes	Yes	Several days	Several days	Several days	Several days	Not at all	Not at all	Not at all	Not at all	Not at all	Not at all	Not at all	Not at all	Not at all	Not at all	Not at all	Not at all	Once a week	Every day	Definitely true of me	Tends not to be true	Definitely not true
Yes	Female	26	57	171	6.	4.5	Urban	With family	Single	Average	Do not live together	Secondary education	Secondary education	Non-smoker	Sometimes	No	Yes	No	Several days	Several days	More than half the days	Several days	Not at all	More than half the days	More than half the days	Several days	Several days	Several days	Several days	Several days	More than half the days	Several days	Not at all	Not at all	Several times a month	Twice or more times a week	Definitely true of me	Definitely true of me	Tends to be true
Yes	Male	24	90	182	6.	4	Urban	With roommate	Single	Far below average	Live together	Secondary education	Secondary education	Non-smoker	Sometimes	No	Yes	No	Several days	More than half the days	More than half the days	Nearly every day	Several days	More than half the days	Nearly every day	More than half the days	More than half the days	Nearly everyday	Several days	More than half the days	Several days	Several days	More than half the days	Not at all	Once a week	Twice or more times a week	Definitely true of me	Definitely true of me	Definitely true of me
Yes	Male	23	100	183	6.	4.6	Rural	Alone	In a relationship	Average	Live together	Secondary education	Secondary education	Non-smoker	Sometimes	Sometimes	No	Yes	Several days	More than half the days	More than half the days	More than half the days	Several days	More than half the days	Several days	Nearly everyday	Not at all	Not at all	Several days	Not at all	Not at all	Several days	Not at all	Not at all	Several times a year	Rarely or never	Tends not to be true	Definitely not true	Unsure
Yes	Male	26	95	185	6.	3.7	Urban	With family	In a relationship	Above average	Live together	Higher education or vocational education	Higher education or vocational education	Non-smoker	Sometimes	No	No	Yes	More than half the days	Several days	Several days	Several days	Several days	Several days	More than half the days	More than half the days	Several days	More than half the days	More than half the days	Several days	Several days	Several days	Not at all	Not at all	Once a year or less	Rarely or never	Unsure	Tends not to be true	Unsure
Yes	Female	25	54	176	6.	4.75	Urban	With family	Single	Below average	Do not live together	Secondary education	Higher education or vocational education	Current smoker	Never	No	Yes	No	Nearly every day	Nearly every day	Nearly every day	More than half the days	Not at all	Nearly every day	Several days	Several days	Not at all	More than half the days	Nearly everyday	Nearly everyday	Several days	More than half the days	Not at all	Not at all	Once a year or less	Every day	Definitely true of me	Tends to be true	Unsure
Yes	Male	24	74	179	6.	4.64	Urban	With family	Single	Above average	Live together	Higher education or vocational education	Higher education or vocational education	Non-smoker	Sometimes	No	No	No	Several days	Several days	More than half the days	Several days	Several days	Several days	Not at all	Several days	Several days	Several days	More than half the days	Not at all	Several days	Several days	Not at all	Not at all	Several times a year	Rarely or never	Tends to be true	Unsure	Tends to be true
No	Male	23	82	179	6.	4.2	Urban	Alone	Single	Far above average	Live together	Secondary education	Higher education or vocational education	Current smoker	Once a week	No	Yes	No	Several days	Several days	More than half the days	More than half the days	Several days	Not at all	Several days	Several days	Several days	More than half the days	More than half the days	Nearly everyday	Not at all	Several days	Not at all	Not at all	Once a week	Rarely or never	Tends to be true	Tends to be true	Tends to be true
Yes	Female	23	70	169	6.	4.3	Rural	With family	In a relationship	Average	Do not live together	Higher education or vocational education	Secondary education	Non-smoker	Sometimes	No	Yes	No	Several days	Several days	Not at all	Several days	Several days	Several days	Not at all	Several days	Several days	Nearly everyday	Several days	More than half the days	Nearly everyday	Nearly everyday	Not at all	Several days	Several times a month	Rarely or never	Tends not to be true	Tends not to be true	Tends not to be true
Yes	Female	21	46	165	4.	4.57	Urban	With roommate	In a relationship	Average	Live together	Secondary education	Higher education or vocational education	Current smoker	Never	Yes	Yes	Yes	Nearly every day	Nearly every day	Nearly every day	Nearly every day	More than half the days	Several days	More than half the days	More than half the days	More than half the days	Nearly everyday	Nearly everyday	More than half the days	More than half the days	Nearly everyday	Several days	Several days	Never	Rarely or never	Definitely not true	Tends not to be true	Definitely not true
Yes	Male	24	95	188	4.	4.167	Urban	With family	In a relationship	Above average	Live together	Higher education or vocational education	Higher education or vocational education	Former smoker	Sometimes	Sometimes	No	No	Several days	Several days	Several days	Several days	Not at all	Several days	Several days	Several days	Several days	Several days	Several days	Several days	Several days	Several days	Several days	Several days	Never	Rarely or never	Definitely not true	Definitely not true	Definitely not true
Yes	Female	22	64	171	4.	4.5	Urban	Alone	In a relationship	Average	Live together	Secondary education	Secondary education	Non-smoker	Sometimes	No	No	Yes	More than half the days	Several days	Several days	Not at all	Not at all	Not at all	Not at all	Several days	More than half the days	Nearly everyday	Nearly everyday	More than half the days	Not at all	Several days	Not at all	Not at all	Once a week	Every day	Tends to be true	Tends to be true	Tends to be true
Yes	Male	21	69	175	4.	4	Urban	Alone	Single	Average	Live together	Secondary education	Secondary education	Non-smoker	Sometimes	No	No	No	Several days	Not at all	More than half the days	Several days	Not at all	Not at all	Not at all	Several days	Not at all	More than half the days	Not at all	Several days	Not at all	More than half the days	Not at all	Not at all	More than once a week	Once a week	Definitely true of me	Definitely true of me	Definitely true of me
Yes	Male	23	94	184	4.	4	Urban	With roommate	In a relationship	Far above average	Do not live together	Secondary education	Secondary education	Non-smoker	Sometimes	No	No	No	Not at all	Not at all	Not at all	Not at all	Not at all	Several days	Not at all	Not at all	Not at all	Several days	Several days	Not at all	Not at all	Not at all	Not at all	Not at all	Once a week	Every day	Definitely true of me	Definitely true of me	Definitely true of me
Yes	Male	24	75	179	4.	3.6	Rural	With family	In a relationship	Above average	Do not live together	Secondary education	Secondary education	Current smoker	3 or more times a week	Sometimes	No	Yes	More than half the days	More than half the days	More than half the days	More than half the days	Several days	More than half the days	More than half the days	Several days	More than half the days	Not at all	More than half the days	Several days	More than half the days	Several days	Not at all	Not at all	Once a week	Once a week	Definitely true of me	Definitely true of me	Definitely true of me
Yes	Female	21	65	160	4.	5	Rural	With roommate	In a relationship	Above average	Live together	Primary school	Secondary education	Non-smoker	Sometimes	No	No	No	Not at all	Not at all	Several days	Not at all	Several days	Several days	Not at all	Several days	Not at all	Not at all	More than half the days	Not at all	Not at all	Not at all	Not at all	Not at all	Once a year or less	Rarely or never	Definitely not true	Definitely not true	Definitely not true
Yes	Female	23	64	174	3.	4	Urban	With family	In a relationship	Far below average	Live together	Higher education or vocational education	Secondary education	Non-smoker	Never	No	Yes	No	Several days	Not at all	Not at all	Not at all	Not at all	Several days	Several days	Several days	Several days	Not at all	Several days	Not at all	Several days	Not at all	Not at all	Not at all	Once a week	Twice or more times a week	Tends to be true	Definitely true of me	Definitely true of me
Yes	Male	24	80	170	4.	4.3	Urban	With family	Single	Average	Live together	Secondary education	Higher education or vocational education	Former smoker	Sometimes	No	Yes	No	More than half the days	More than half the days	More than half the days	Not at all	Several days	Not at all	More than half the days	Several days	More than half the days	Several days	Several days	Not at all	Several days	Not at all	Not at all	More than half the days	Never	Rarely or never	Definitely not true	Definitely not true	Definitely not true
Yes	Male	23	85	180	4.	3.5	Rural	Alone	Single	Above average	Live together	Secondary education	Higher education or vocational education	Non-smoker	Sometimes	No	No	No	Not at all	Not at all	Not at all	Not at all	Not at all	Not at all	Not at all	Not at all	Not at all	Not at all	Several days	Not at all	Several days	More than half the days	Not at all	Not at all	Once a week	Every day	Tends to be true	Tends to be true	Tends to be true
Yes	Male	22	93	187	4.	4.5	Rural	With family	In a relationship	Average	Live together	Secondary education	Secondary education	Non-smoker	Twice a week	No	No	No	Not at all	Not at all	Not at all	Not at all	Not at all	Not at all	Not at all	Not at all	Not at all	Not at all	Several days	Several days	Not at all	Not at all	Not at all	Not at all	Once a week	Every day	Definitely true of me	Unsure	Tends not to be true
Yes	Male	22	110	197	4.	4	Rural	Alone	In a relationship	Above average	Live together	Secondary education	Secondary education	Non-smoker	Sometimes	No	No	No	Not at all	Not at all	Not at all	Several days	Not at all	Not at all	Not at all	Several days	Not at all	Several days	Several days	Several days	Not at all	Several days	Not at all	Not at all	Once a week	Every day	Definitely true of me	Definitely true of me	Definitely true of me
Yes	Female	23	75	168	5.	4.1	Urban	With roommate	Single	Average	Do not live together	Secondary education	Secondary education	Non-smoker	Sometimes	No	No	No	More than half the days	Not at all	Several days	Not at all	Not at all	Not at all	Not at all	Not at all	Not at all	Not at all	More than half the days	Not at all	Not at all	Not at all	Not at all	Not at all	Several times a year	Rarely or never	Tends not to be true	Tends not to be true	Tends not to be true
Yes	Female	22	67	169	5.	4.6	Urban	Alone	In a relationship	Above average	Live together	Secondary education	Higher education or vocational education	Non-smoker	Sometimes	No	Yes	No	Several days	Several days	Several days	Several days	Not at all	Not at all	Not at all	Not at all	Not at all	Not at all	More than half the days	Several days	Not at all	Not at all	Not at all	Not at all	Never	Rarely or never	Unsure	Tends not to be true	Tends not to be true
Yes	Female	23	50	159	5.	4.7	Rural	With roommate	Single	Average	Live together	Higher education or vocational education	Higher education or vocational education	Non-smoker	Sometimes	No	Yes	Yes	Nearly every day	Several days	More than half the days	Nearly every day	Several days	Several days	Several days	Several days	More than half the days	Nearly everyday	Nearly everyday	Nearly everyday	Several days	More than half the days	Several days	Several days	Once a week	Every day	Tends to be true	Tends not to be true	Tends not to be true
Yes	Female	22	64	169	5.	4	Urban	With roommate	In a relationship	Average	Live together	Secondary education	Secondary education	Non-smoker	Sometimes	No	No	No	Several days	Several days	Several days	Several days	Not at all	Several days	More than half the days	Not at all	Not at all	Several days	Several days	Not at all	Several days	Not at all	Not at all	Not at all	Several times a year	Rarely or never	Tends to be true	Tends not to be true	Tends to be true
Yes	Male	22	85	180	5.	4.8	Rural	With roommate	Single	Average	Live together	Primary school	Secondary education	Non-smoker	Sometimes	No	Yes	No	Several days	Not at all	Several days	Several days	Not at all	Several days	Several days	Not at all	Not at all	Several days	Several days	Not at all	Several days	Several days	Not at all	Not at all	Once a week	Every day	Definitely true of me	Unsure	Tends to be true
Yes	Female	22	70	178	5.	4.3	Urban	With roommate	Single	Below average	Live together	Secondary education	Secondary education	Non-smoker	Sometimes	No	Yes	No	Several days	More than half the days	Nearly every day	More than half the days	Not at all	Several days	More than half the days	Nearly everyday	Nearly everyday	Several days	Several days	More than half the days	Nearly everyday	More than half the days	More than half the days	More than half the days	Once a year or less	Rarely or never	Unsure	Unsure	Tends to be true
Yes	Female	22	65	170	5.	4.87	Rural	With family	In a relationship	Average	Live together	Primary school	Secondary education	Non-smoker	Sometimes	No	Yes	Yes	Not at all	Several days	Several days	Several days	Not at all	Several days	Several days	Not at all	Not at all	Not at all	Several days	Several days	Not at all	Several days	Not at all	Not at all	Once a year or less	Rarely or never	Definitely not true	Unsure	Tends not to be true
Yes	Female	24	80	170	4.	4.2	Urban	With family	Single	Above average	Live together	Higher education or vocational education	Higher education or vocational education	Non-smoker	Sometimes	No	Yes	No	Several days	Several days	Several days	Several days	Not at all	Several days	Not at all	Several days	Several days	Not at all	Several days	Not at all	Not at all	Not at all	Not at all	Not at all	Several times a year	Several times a month	Definitely true of me	Tends to be true	Unsure
Yes	Female	24	72	163	5.	4.8	Rural	Alone	Single	Above average	Live together	Higher education or vocational education	Secondary education	Non-smoker	Sometimes	No	Yes	Yes	Not at all	Not at all	Not at all	Not at all	Not at all	Not at all	Not at all	Not at all	Not at all	Not at all	Not at all	Not at all	Not at all	Not at all	Not at all	Not at all	Never	Several times a month	Tends to be true	Tends not to be true	Unsure
Yes	Female	23	57	170	5.	4.7	Rural	Alone	Single	Average	Live together	Primary school	Higher education or vocational education	Non-smoker	Never	No	Yes	Yes	Several days	Not at all	Several days	Several days	Not at all	Not at all	Not at all	Not at all	Not at all	Several days	Several days	Not at all	Not at all	Several days	Not at all	Not at all	Once a week	Every day	Definitely true of me	Tends to be true	Definitely true of me
Yes	Female	22	80	182	5.	4.2	Urban	With family	Single	Above average	Live together	Higher education or vocational education	Secondary education	Non-smoker	Sometimes	No	No	No	Not at all	Not at all	Not at all	Not at all	Not at all	Not at all	Not at all	Not at all	Not at all	Not at all	Not at all	Not at all	Not at all	Not at all	Not at all	Not at all	Never	Rarely or never	Tends not to be true	Definitely not true	Definitely not true
Yes	Female	23	65	173	5.	4.31	Urban	With roommate	In a relationship	Above average	Do not live together	Secondary education	Higher education or vocational education	Non-smoker	Sometimes	No	Yes	Yes	Several days	Not at all	Several days	Several days	Not at all	Several days	Not at all	Not at all	Not at all	Not at all	Not at all	Not at all	Not at all	Not at all	Not at all	Not at all	Once a week	Every day	Definitely true of me	Tends to be true	Tends to be true
Yes	Female	19	65	172	1.	5	Urban	With roommate	Single	Above average	Live together	Higher education or vocational education	Secondary education	Non-smoker	Once a week	No	No	No	Several days	Several days	More than half the days	Not at all	Not at all	Not at all	Several days	Several days	Several days	Not at all	Several days	Several days	Not at all	Several days	Not at all	Not at all	Several times a year	Every day	Definitely true of me	Definitely true of me	Definitely true of me
Yes	Female	19	57	168	1.	4.86	Urban	With roommate	Single	Average	Live together	Secondary education	Secondary education	Non-smoker	Once a week	No	No	No	Several days	Several days	Several days	More than half the days	Not at all	Not at all	Several days	Several days	Not at all	Several days	Several days	Not at all	Not at all	Not at all	Not at all	Not at all	Once a week	Every day	Definitely true of me	Tends to be true	Tends to be true
Yes	Female	19	71	173	1.	4.69	Urban	With family	In a relationship	Average	Live together	Secondary education	Secondary education	Current smoker	Once a week	No	No	No	Nearly every day	Nearly every day	Nearly every day	Nearly every day	Not at all	Nearly every day	Not at all	Not at all	Several days	Several days	Several days	Several days	Not at all	Several days	Several days	Not at all	Once a week	Every day	Definitely true of me	Definitely true of me	Definitely true of me
Yes	Female	18	53	164	1.	4.88	Urban	With family	Single	Average	Live together	Higher education or vocational education	Higher education or vocational education	Non-smoker	Sometimes	No	Yes	No	Several days	Not at all	Several days	Not at all	Not at all	Several days	Several days	Not at all	Not at all	Several days	More than half the days	Not at all	Not at all	Not at all	Not at all	Not at all	Several times a year	Once a week	Definitely true of me	Tends to be true	Tends to be true
Yes	Female	19	56	163	1.	5	Urban	With family	Single	Average	Live together	Higher education or vocational education	Higher education or vocational education	Current smoker	Sometimes	No	No	No	Several days	Several days	Several days	Not at all	Not at all	Not at all	Not at all	Not at all	Not at all	Not at all	More than half the days	Not at all	Not at all	Not at all	Not at all	Not at all	Once a year or less	Rarely or never	Unsure	Unsure	Tends to be true
Yes	Female	19	60	164	1.	4.7	Urban	Alone	In a relationship	Average	Live together	Higher education or vocational education	Secondary education	Non-smoker	Sometimes	No	No	No	Nearly every day	Nearly every day	Nearly every day	Nearly every day	More than half the days	Several days	Nearly every day	Several days	Several days	More than half the days	Nearly everyday	Several days	Nearly everyday	Several days	Not at all	Not at all	Once a week	Several times a month	Tends to be true	Unsure	Tends to be true
Yes	Female	19	49	154	1.	4.25	Urban	With roommate	In a relationship	Above average	Live together	Secondary education	Secondary education	Non-smoker	Never	No	Yes	No	Nearly every day	Nearly every day	Nearly every day	Nearly every day	More than half the days	More than half the days	Nearly every day	More than half the days	Nearly everyday	Nearly everyday	Nearly everyday	More than half the days	Nearly everyday	Nearly everyday	Nearly everyday	Several days	Once a week	Twice or more times a week	Definitely true of me	Tends to be true	Definitely true of me
Yes	Female	19	85	170	1.	4.6	Urban	With roommate	Single	Above average	Live together	Higher education or vocational education	Higher education or vocational education	Non-smoker	Sometimes	No	No	Yes	Several days	Several days	Nearly every day	Several days	Not at all	Not at all	Several days	Several days	Not at all	More than half the days	More than half the days	More than half the days	Not at all	Several days	Not at all	Not at all	Once a week	Once a week	Tends to be true	Unsure	Tends to be true
Yes	Female	18	58	165	1.	4.6	Rural	With roommate	In a relationship	Above average	Live together	Secondary education	Higher education or vocational education	Non-smoker	Sometimes	No	No	No	Several days	Several days	Several days	Several days	Several days	Several days	Several days	Not at all	Several days	Several days	Several days	Several days	Not at all	Several days	Several days	Not at all	Once a week	Every day	Definitely true of me	Definitely true of me	Definitely true of me
Yes	Male	19	78	198	1.	5	Urban	With family	In a relationship	Far above average	Live together	Higher education or vocational education	Higher education or vocational education	Current smoker	Twice a week	No	No	No	Several days	Not at all	Not at all	Several days	Several days	Not at all	Not at all	Not at all	Not at all	Not at all	Not at all	Not at all	Not at all	Not at all	Not at all	Not at all	Never	Rarely or never	Definitely not true	Definitely not true	Definitely not true
Yes	Female	18	74	167	1.	4.62	Urban	Alone	Single	Above average	Live together	Higher education or vocational education	Higher education or vocational education	Non-smoker	Never	No	No	No	Several days	Several days	Several days	Several days	Not at all	Not at all	More than half the days	Several days	Not at all	Not at all	Not at all	Not at all	Not at all	Not at all	Not at all	Not at all	Never	Rarely or never	Tends to be true	Definitely not true	Definitely not true
Yes	Male	19	65	189	1.	4.72	Rural	With family	Single	Above average	Live together	Secondary education	Secondary education	Non-smoker	Never	No	No	No	Not at all	Not at all	Not at all	Not at all	Not at all	Not at all	Not at all	Not at all	Not at all	Not at all	Not at all	Not at all	Not at all	Not at all	Not at all	Not at all	More than once a week	More than once a day	Definitely true of me	Definitely true of me	Definitely true of me
Yes	Female	19	63	165	1.	4.86	Urban	With roommate	In a relationship	Above average	Live together	Higher education or vocational education	Secondary education	Non-smoker	Sometimes	No	No	No	Not at all	Several days	Several days	Several days	Not at all	Not at all	Not at all	Several days	Not at all	More than half the days	More than half the days	More than half the days	Not at all	More than half the days	Several days	Not at all	Several times a month	Twice or more times a week	Tends to be true	Unsure	Tends to be true
Yes	Female	19	70	173	1.	4.94	Urban	Alone	Single	Above average	Live together	Higher education or vocational education	Secondary education	Non-smoker	Sometimes	No	Yes	No	Not at all	More than half the days	Nearly every day	More than half the days	Not at all	Not at all	Not at all	Not at all	Not at all	Nearly everyday	More than half the days	Not at all	Not at all	Not at all	Not at all	Not at all	Once a week	Every day	Definitely true of me	Tends to be true	Unsure
Yes	Female	18	64	166	1.	4.43	Urban	With roommate	Single	Above average	Live together	Secondary education	Higher education or vocational education	Former smoker	Once a week	No	Yes	Yes	Several days	Several days	More than half the days	Several days	Not at all	Several days	Not at all	Not at all	Several days	Not at all	Not at all	More than half the days	Not at all	Not at all	Not at all	Not at all	Several times a year	Rarely or never	Unsure	Tends not to be true	Tends not to be true
Yes	Female	18	60	173	1.	4.8	Urban	With roommate	In a relationship	Average	Do not live together	Higher education or vocational education	Secondary education	Non-smoker	Sometimes	No	No	No	Several days	Several days	Several days	Several days	Not at all	Several days	Several days	Several days	Several days	Several days	More than half the days	Not at all	Not at all	Nearly everyday	Several days	Not at all	Several times a month	Every day	Unsure	Unsure	Definitely true of me
Yes	Male	18	86	183	1.	4.9	Urban	With family	In a relationship	Above average	Live together	Higher education or vocational education	Higher education or vocational education	Non-smoker	Sometimes	No	Yes	Yes	Nearly every day	More than half the days	More than half the days	More than half the days	Several days	More than half the days	Nearly every day	Not at all	More than half the days	More than half the days	Nearly everyday	Nearly everyday	More than half the days	Nearly everyday	Several days	More than half the days	Once a week	Once a week	Unsure	Unsure	Tends to be true
Yes	Female	18	53	168	1.	4.6	Urban	With roommate	In a relationship	Average	Live together	Secondary education	Secondary education	Non-smoker	Sometimes	No	No	No	Several days	Not at all	Not at all	Not at all	Not at all	Several days	Not at all	Not at all	Not at all	Not at all	Several days	Not at all	Several days	Several days	Not at all	Not at all	Once a week	More than once a day	Tends to be true	Tends to be true	Unsure
Yes	Female	24	76	160	1.	4.63	Urban	Alone	Single	Below average	Live together	Secondary education	Higher education or vocational education	Current smoker	Sometimes	No	Yes	Yes	Several days	More than half the days	Several days	Several days	Not at all	Several days	More than half the days	Not at all	Not at all	Several days	Several days	Several days	Several days	Several days	Not at all	Not at all	Once a year or less	Rarely or never	Unsure	Tends not to be true	Tends not to be true
Yes	Female	18	64	166	1.	4.83	Urban	With roommate	In a relationship	Average	Live together	Higher education or vocational education	Secondary education	Non-smoker	Sometimes	No	No	No	Several days	Not at all	Several days	Not at all	Not at all	Not at all	Several days	More than half the days	Not at all	Not at all	Several days	Not at all	Not at all	Not at all	Not at all	Not at all	Several times a month	Twice or more times a week	Definitely true of me	Unsure	Unsure
Yes	Female	20	56	163	1.	4.2	Urban	With family	Single	Average	Do not live together	Higher education or vocational education	Higher education or vocational education	Non-smoker	Sometimes	No	No	No	Several days	Several days	Several days	Not at all	Not at all	Several days	Not at all	Not at all	Not at all	Not at all	Several days	More than half the days	Not at all	Several days	Not at all	Not at all	Never	Rarely or never	Unsure	Definitely not true	Unsure
Yes	Female	18	73	170	1.	5	Rural	With roommate	In a relationship	Average	Live together	Secondary education	Secondary education	Non-smoker	Never	No	No	No	Several days	Not at all	More than half the days	Not at all	Not at all	Not at all	Not at all	Not at all	Not at all	Several days	Several days	Not at all	Not at all	Several days	Not at all	Not at all	Several times a month	Several times a month	Definitely true of me	Definitely true of me	Tends to be true
Yes	Female	18	85	173	1.	4.83	Urban	With family	Single	Above average	Live together	Higher education or vocational education	Higher education or vocational education	Non-smoker	Never	No	No	No	Several days	More than half the days	More than half the days	More than half the days	Several days	More than half the days	Not at all	Several days	Several days	Not at all	Several days	Several days	Not at all	Several days	Several days	Not at all	Once a year or less	Rarely or never	Unsure	Definitely not true	Definitely not true
Yes	Female	18	45	155	1.	5	Rural	With family	In a relationship	Average	Live together	Higher education or vocational education	Higher education or vocational education	Non-smoker	Sometimes	No	Yes	No	More than half the days	Several days	More than half the days	More than half the days	Not at all	Several days	Several days	Several days	Several days	Not at all	More than half the days	Several days	Nearly everyday	More than half the days	Not at all	Several days	Once a week	Once a week	Tends not to be true	Tends not to be true	Unsure
Yes	Female	19	70	163	1.	5	Rural	With roommate	Single	Average	Live together	Secondary education	Secondary education	Non-smoker	Sometimes	No	No	No	Several days	Several days	Several days	Not at all	More than half the days	Not at all	Several days	Not at all	Not at all	Nearly everyday	Nearly everyday	Not at all	Not at all	Several days	Not at all	Not at all	Several times a year	Every day	Definitely true of me	Definitely true of me	Tends to be true
Yes	Male	21	71	178	1.	4.7	Rural	With family	In a relationship	Average	Do not live together	Secondary education	Higher education or vocational education	Non-smoker	Sometimes	No	No	No	Several days	Several days	Several days	More than half the days	Not at all	Several days	Several days	Several days	Several days	Several days	More than half the days	Not at all	Several days	Several days	Not at all	Not at all	Once a year or less	Twice or more times a week	Unsure	Unsure	Unsure
Yes	Female	19	59	179	1.	4.82	Urban	With roommate	Single	Above average	Live together	Higher education or vocational education	Higher education or vocational education	Non-smoker	Sometimes	No	No	No	Not at all	Several days	More than half the days	More than half the days	Not at all	Several days	Not at all	Several days	Not at all	Several days	Nearly everyday	Several days	Not at all	Several days	Not at all	Not at all	Once a week	Every day	Tends to be true	Tends to be true	Tends to be true
Yes	Female	19	53	162	1.	4.89	Urban	With roommate	In a relationship	Average	Live together	Higher education or vocational education	Secondary education	Non-smoker	Sometimes	No	No	No	Several days	More than half the days	Nearly every day	Nearly every day	Not at all	More than half the days	Not at all	More than half the days	Several days	Not at all	More than half the days	More than half the days	Nearly everyday	Nearly everyday	Not at all	Not at all	Several times a year	Several times a month	Unsure	Tends not to be true	Unsure
Yes	Female	18	50	159	1.	5	Urban	With family	Single	Average	Live together	Higher education or vocational education	Higher education or vocational education	Non-smoker	Sometimes	No	No	No	Several days	Several days	More than half the days	Not at all	Not at all	Not at all	Several days	Not at all	Not at all	Several days	Several days	Several days	Not at all	Several days	Not at all	Not at all	Never	Rarely or never	Tends not to be true	Definitely not true	Definitely not true
Yes	Male	19	87	197	1.	4.73	Urban	With family	In a relationship	Above average	Do not live together	Secondary education	Higher education or vocational education	Non-smoker	Never	No	No	No	Not at all	Not at all	Not at all	Not at all	Not at all	Not at all	Not at all	Not at all	Not at all	Not at all	Not at all	Not at all	Not at all	Not at all	Not at all	Not at all	Once a week	Every day	Definitely true of me	Tends to be true	Tends to be true
Yes	Female	19	65	170	1.	5	Urban	Alone	Single	Average	Live together	Secondary education	Secondary education	Non-smoker	Sometimes	No	No	No	Nearly every day	Nearly every day	Nearly every day	Nearly every day	Not at all	Not at all	Not at all	More than half the days	Not at all	Not at all	Nearly everyday	More than half the days	Not at all	Not at all	Not at all	Not at all	More than once a week	Every day	Definitely true of me	Definitely true of me	Definitely true of me
Yes	Male	18	63	154	1.	4.85	Urban	Alone	Single	Far above average	Live together	Higher education or vocational education	Higher education or vocational education	Non-smoker	Sometimes	No	Yes	No	More than half the days	Several days	Nearly every day	Nearly every day	Nearly every day	Several days	Nearly every day	Several days	Several days	Nearly everyday	Several days	Several days	Nearly everyday	More than half the days	More than half the days	Not at all	Never	Rarely or never	Definitely not true	Definitely not true	Definitely not true
Yes	Female	19	68	177	1.	4.68	Rural	With roommate	In a relationship	Average	Live together	Secondary education	Higher education or vocational education	Non-smoker	Sometimes	No	No	No	Several days	More than half the days	Nearly every day	Several days	Not at all	Not at all	Not at all	Not at all	Several days	More than half the days	Several days	More than half the days	Several days	Several days	Not at all	Not at all	Once a week	Every day	Tends to be true	Definitely true of me	Tends to be true
Yes	Female	19	59	172	1.	5	Urban	Alone	Single	Above average	Live together	Higher education or vocational education	Higher education or vocational education	Current smoker	Sometimes	No	No	Yes	More than half the days	Nearly every day	Nearly every day	Nearly every day	Not at all	Several days	More than half the days	Several days	Not at all	Several days	More than half the days	Not at all	Not at all	More than half the days	Not at all	Not at all	Never	Several times a month	Tends to be true	Tends to be true	Tends to be true
Yes	Female	19	60	156	1.	4.89	Rural	With roommate	In a relationship	Above average	Live together	Secondary education	Secondary education	Non-smoker	Sometimes	No	Yes	No	Nearly every day	Nearly every day	Nearly every day	Nearly every day	Nearly every day	Nearly every day	Nearly every day	Several days	More than half the days	More than half the days	More than half the days	More than half the days	More than half the days	More than half the days	More than half the days	Several days	Never	Rarely or never	Definitely not true	Definitely not true	Definitely not true
Yes	Female	19	70	164	1.	4.7	Urban	With family	Single	Above average	Live together	Higher education or vocational education	Secondary education	Non-smoker	Sometimes	No	Yes	No	More than half the days	More than half the days	More than half the days	More than half the days	Nearly every day	Several days	Not at all	Nearly everyday	More than half the days	Not at all	Nearly everyday	More than half the days	Nearly everyday	More than half the days	Not at all	Not at all	More than once a week	Every day	Definitely true of me	Definitely true of me	Definitely true of me
Yes	Female	19	65	185	1.	4.94	Rural	With family	In a relationship	Far below average	Live together	Secondary education	Higher education or vocational education	Non-smoker	Sometimes	No	No	No	Several days	Nearly every day	Nearly every day	More than half the days	More than half the days	Not at all	Nearly every day	Not at all	Not at all	Not at all	Several days	More than half the days	Several days	Nearly everyday	Not at all	Not at all	Once a week	Every day	Tends not to be true	Tends not to be true	Tends not to be true
Yes	Male	19	90	194	1.	4.88	Urban	Alone	Single	Above average	Live together	Secondary education	Secondary education	Non-smoker	Never	No	Yes	No	More than half the days	Several days	More than half the days	Nearly every day	Not at all	Not at all	Several days	Nearly everyday	Several days	Not at all	Several days	Several days	Not at all	Nearly everyday	More than half the days	Not at all	Once a week	Every day	Definitely true of me	Definitely true of me	Definitely true of me
Yes	Female	19	50	160	1.	4.55	Urban	With family	Single	Below average	Live together	Higher education or vocational education	Higher education or vocational education	Current smoker	Once a week	No	No	No	Several days	Not at all	Not at all	Not at all	Not at all	Several days	Not at all	Not at all	Not at all	Not at all	Not at all	Not at all	Not at all	Not at all	Not at all	Not at all	Several times a year	Twice or more times a week	Definitely not true	Tends not to be true	Tends not to be true
Yes	Female	19	49	154	1.	4.25	Urban	With roommate	In a relationship	Above average	Live together	Secondary education	Secondary education	Non-smoker	Never	No	Yes	No	Nearly every day	Nearly every day	Nearly every day	Nearly every day	More than half the days	Nearly every day	Nearly every day	Nearly everyday	Nearly everyday	Nearly everyday	Nearly everyday	More than half the days	Nearly everyday	Nearly everyday	More than half the days	Not at all	Once a week	Twice or more times a week	Definitely true of me	Definitely true of me	Definitely true of me
Yes	Female	19	78	176	1.	5	Urban	Alone	Single	Average	Live together	Secondary education	Higher education or vocational education	Non-smoker	Sometimes	No	No	No	Several days	Not at all	Not at all	Several days	More than half the days	More than half the days	Not at all	Not at all	Not at all	Several days	Several days	More than half the days	Not at all	Several days	Not at all	Not at all	Several times a month	Every day	Definitely true of me	Tends to be true	Tends to be true
Yes	Female	19	50	162	1.	4.6	Urban	With family	Single	Above average	Live together	Higher education or vocational education	Higher education or vocational education	Current smoker	Twice a week	No	No	No	Nearly every day	More than half the days	Nearly every day	Several days	Not at all	Nearly every day	Not at all	More than half the days	Several days	Several days	More than half the days	Not at all	Not at all	More than half the days	Not at all	Not at all	Several times a year	Several times a month	Unsure	Tends not to be true	Definitely not true
Yes	Female	19	70	168	1.	4.71	Urban	Alone	In a relationship	Average	Live together	Higher education or vocational education	Higher education or vocational education	Non-smoker	Sometimes	No	No	No	More than half the days	More than half the days	Not at all	Several days	Not at all	Not at all	More than half the days	More than half the days	Not at all	Several days	More than half the days	More than half the days	Not at all	Not at all	Not at all	Not at all	Several times a year	Once a week	Tends to be true	Tends to be true	Tends to be true
Yes	Female	21	55	164	1.	4.5	Urban	With family	In a relationship	Far above average	Live together	Secondary education	Higher education or vocational education	Non-smoker	Sometimes	No	No	No	Several days	More than half the days	More than half the days	Several days	Not at all	Not at all	More than half the days	Not at all	Not at all	Several days	Several days	Not at all	Not at all	Not at all	Not at all	Not at all	Once a week	Every day	Definitely true of me	Tends to be true	Tends to be true
Yes	Female	19	53	158	1.	5	Urban	With roommate	In a relationship	Average	Live together	Higher education or vocational education	Higher education or vocational education	Non-smoker	Sometimes	No	Yes	Yes	Several days	Several days	Nearly every day	More than half the days	Several days	More than half the days	Several days	Several days	Several days	Not at all	Several days	More than half the days	Several days	Not at all	Not at all	Not at all	Several times a year	Rarely or never	Unsure	Tends not to be true	Tends not to be true
Yes	Female	18	80	171	1.	4.9	Rural	Alone	Single	Above average	Live together	Secondary education	Higher education or vocational education	Current smoker	Sometimes	No	No	No	Several days	Several days	Not at all	Several days	Not at all	Not at all	Several days	Several days	Not at all	Several days	Several days	Several days	Not at all	Several days	Not at all	Not at all	Several times a year	Several times a month	Tends to be true	Tends to be true	Unsure
Yes	Male	19	105	191	1.	4.79	Urban	With roommate	Single	Average	Live together	Higher education or vocational education	Higher education or vocational education	Non-smoker	Never	No	No	No	Several days	Several days	More than half the days	Not at all	Not at all	More than half the days	Several days	Not at all	Several days	Several days	Not at all	Not at all	Not at all	Not at all	Not at all	Not at all	Several times a month	Rarely or never	Definitely not true	Definitely not true	Definitely not true
Yes	Male	18	75	180	1.	4.57	Urban	With family	In a relationship	Above average	Do not live together	Higher education or vocational education	Higher education or vocational education	Current smoker	Twice a week	No	No	No	Several days	Several days	Several days	Several days	Not at all	Several days	Several days	More than half the days	Not at all	Not at all	Several days	Not at all	Not at all	Several days	Not at all	Not at all	Several times a month	Every day	Definitely true of me	Definitely true of me	Tends to be true
Yes	Male	19	77	183	1.	5	Urban	With roommate	Single	Average	Live together	Higher education or vocational education	Secondary education	Non-smoker	Sometimes	No	No	No	Several days	Not at all	Several days	Several days	Not at all	Several days	Not at all	Several days	Not at all	Not at all	Not at all	Several days	Not at all	Not at all	Not at all	Not at all	Several times a year	Rarely or never	Unsure	Unsure	Unsure
Yes	Female	19	65	175	1.	4.92	Rural	With family	Single	Above average	Live together	Higher education or vocational education	Secondary education	Non-smoker	Sometimes	No	Yes	No	Several days	More than half the days	More than half the days	Several days	Several days	Several days	More than half the days	Several days	Not at all	Several days	More than half the days	More than half the days	Not at all	Several days	Not at all	Not at all	Once a week	Once a week	Definitely true of me	Tends to be true	Definitely true of me
Yes	Female	19	58	180	1.	4.83	Urban	With roommate	Single	Above average	Live together	Higher education or vocational education	Higher education or vocational education	Non-smoker	Sometimes	No	No	No	Several days	Several days	Several days	Several days	Not at all	Several days	Not at all	Not at all	Not at all	Not at all	Several days	Several days	Not at all	Several days	Not at all	Not at all	Several times a year	Once a week	Unsure	Unsure	Unsure
Yes	Female	19	70	171	1.	4.8	Urban	With family	Single	Average	Live together	Higher education or vocational education	Secondary education	Non-smoker	Sometimes	No	No	No	Not at all	Several days	Not at all	Not at all	Not at all	Several days	Not at all	Not at all	Not at all	Not at all	Several days	Not at all	Not at all	Several days	Not at all	Not at all	Once a year or less	Rarely or never	Definitely not true	Definitely not true	Tends not to be true
Yes	Male	19	76	180	1.	5	Urban	With family	Single	Below average	Live together	Secondary education	Secondary education	Non-smoker	Never	No	No	No	Not at all	Not at all	Not at all	Not at all	Not at all	Not at all	Not at all	Not at all	Not at all	Not at all	Not at all	Not at all	Not at all	Not at all	Not at all	Not at all	Several times a month	Several times a month	Tends to be true	Tends to be true	Tends to be true
Yes	Female	20	85	182	1.	3.7	Urban	With family	Single	Average	Live together	Secondary education	Higher education or vocational education	Current smoker	Sometimes	No	Yes	No	More than half the days	Nearly every day	More than half the days	Nearly every day	Nearly every day	Several days	Several days	Not at all	Not at all	More than half the days	Nearly everyday	More than half the days	Not at all	Not at all	Not at all	Not at all	Once a year or less	Rarely or never	Definitely not true	Definitely not true	Definitely not true
Yes	Female	19	53	165	1.	4.76	Rural	With roommate	Single	Average	Do not live together	Higher education or vocational education	Secondary education	Non-smoker	Sometimes	No	No	No	Several days	Several days	Several days	Several days	Not at all	Not at all	Not at all	More than half the days	Not at all	Nearly everyday	Several days	Several days	More than half the days	Not at all	Several days	Not at all	Several times a month	Every day	Tends to be true	Unsure	Tends to be true
Yes	Female	19	64	180	1.	4.54	Urban	With family	Single	Average	Do not live together	Higher education or vocational education	Higher education or vocational education	Non-smoker	Sometimes	No	No	No	Several days	Nearly every day	Nearly every day	Nearly every day	Several days	Not at all	More than half the days	Not at all	Not at all	Not at all	More than half the days	Not at all	Not at all	Several days	Not at all	Not at all	Once a week	Twice or more times a week	Definitely true of me	Definitely true of me	Definitely true of me
Yes	Male	18	90	196	1.	4.6	Urban	With family	Single	Above average	Live together	Secondary education	Secondary education	Non-smoker	Sometimes	No	No	No	Not at all	Several days	Several days	Not at all	Not at all	Several days	Several days	Several days	Several days	Not at all	Several days	Not at all	Several days	Not at all	Not at all	Not at all	Once a week	Every day	Definitely true of me	Tends to be true	Definitely true of me
Yes	Female	19	65	179	1.	5	Urban	With roommate	In a relationship	Average	Do not live together	Secondary education	Secondary education	Non-smoker	Never	No	No	No	Nearly every day	More than half the days	Nearly every day	Several days	Not at all	Not at all	Several days	Not at all	Several days	Not at all	More than half the days	Several days	Several days	Not at all	Not at all	Not at all	Several times a year	Rarely or never	Unsure	Definitely not true	Tends not to be true
Yes	Female	19	77	173	1.	5	Urban	With family	Single	Above average	Live together	Higher education or vocational education	Secondary education	Non-smoker	Sometimes	No	Yes	Yes	More than half the days	Several days	More than half the days	Several days	Not at all	Nearly every day	Several days	Not at all	Not at all	Several days	Nearly everyday	Several days	Several days	Nearly everyday	More than half the days	Not at all	Never	Rarely or never	Definitely not true	Definitely not true	Definitely not true
Yes	Male	20	94	192	1.	4.67	Rural	With roommate	Single	Average	Live together	Secondary education	Secondary education	Non-smoker	Never	No	No	No	Not at all	Not at all	Several days	Several days	Not at all	Not at all	Several days	Not at all	Not at all	Several days	Several days	Not at all	Not at all	Not at all	Not at all	Not at all	Several times a month	Twice or more times a week	Tends to be true	Unsure	Tends to be true
Yes	Male	18	85	186	1.	4.5	Urban	With family	In a relationship	Above average	Live together	Higher education or vocational education	Secondary education	Current smoker	Sometimes	No	Yes	Yes	Several days	Not at all	Several days	Several days	Not at all	Not at all	Not at all	Nearly everyday	Not at all	Not at all	More than half the days	Not at all	Not at all	Several days	Not at all	Not at all	Never	Several times a month	Unsure	Unsure	Unsure
Yes	Female	19	56	163	1.	4.8	Urban	With family	In a relationship	Above average	Do not live together	Higher education or vocational education	Higher education or vocational education	Former smoker	Sometimes	No	No	Yes	Nearly every day	Nearly every day	Nearly every day	Nearly every day	Not at all	More than half the days	Several days	More than half the days	More than half the days	More than half the days	Nearly everyday	Not at all	Not at all	Not at all	Not at all	Not at all	Several times a year	Every day	Definitely true of me	Tends to be true	Unsure
Yes	Female	19	68	176	1.	5	Rural	With family	Single	Above average	Live together	Higher education or vocational education	Secondary education	Non-smoker	Never	No	Yes	No	Nearly every day	Nearly every day	Nearly every day	Nearly every day	Several days	Nearly every day	Nearly every day	Several days	More than half the days	More than half the days	More than half the days	Nearly everyday	Nearly everyday	Nearly everyday	More than half the days	Several days	Several times a year	Every day	Tends to be true	Tends to be true	Unsure
